# Supplementary material for: QTLs for Tolerance of Drought and Breeding for Tolerance of Abiotic and Biotic Stress: An Integrated Approach
Source: PLoS One. 2014 Oct 14;9(10):e109574. doi: 10.1371/journal.pone.0109574 (PMC4196913; doi:10.1371/journal.pone.0109574)
Supplement: File S2 — List of genes with possible function related to biotic and abiotic stress response within qDTY3.1 , qDTY11.1 . (XLSX) [file pone.0109574.s004.xlsx]

## Sheet: qDTY3.2
chr	locus	start	stop	is_expressed	is_representative	annotation
Chr3	LOC_Os03g01410	293668	294916	Y	Y	Leucine Rich Repeat family protein, expressed
Chr3	LOC_Os03g01530	339986	341796	Y	Y	tubulin/FtsZ domain containing protein, putative, expressed
Chr3	LOC_Os03g01790	488489	492440	Y	Y	zinc finger, C3HC4 type domain containing protein, expressed
Chr3	LOC_Os03g01870	524008	525278	Y	Y	no apical meristem protein, putative, expressed
Chr3	LOC_Os03g02070	656450	657834	Y	Y	heavy-metal-associated domain-containing protein, putative, expressed
Chr3	LOC_Os03g02160	717447	720837	Y	Y	zinc finger C-x8-C-x5-C-x3-H type family protein, expressed
Chr3	LOC_Os03g02170	721113	725227	Y	Y	transmembrane and coiled-coil domain-containing protein 4, putative, expressed
Chr3	LOC_Os03g02310	795364	798116	Y	Y	RNA binding protein, putative, expressed
Chr3	LOC_Os03g02390	847853	849147	Y	Y	mitochondrial import inner membrane translocase subunit Tim17, putative, expressed
Chr3	LOC_Os03g02480	906156	909933	Y	Y	inner membrane protein, putative, expressed
Chr3	LOC_Os03g02800	1089162	1093720	Y	Y	no apical meristem protein, putative, expressed
Chr3	LOC_Os03g02830	1102447	1106646	Y	Y	cell cycle control protein, putative, expressed
Chr3	LOC_Os03g02860	1124956	1127202	Y	Y	heavy metal-associated domain containing protein, expressed
Chr3	LOC_Os03g03100	1298070	1300384	Y	Y	OsMADS50 - MADS-box family gene with MIKCc type-box, expressed
Chr3	LOC_Os03g03500	1511322	1513228	Y	Y	heavy metal-associated domain containing protein, expressed
Chr3	LOC_Os03g03540	1528969	1531624	Y	Y	no apical meristem protein, putative, expressed
Chr3	LOC_Os03g03570	1562044	1566906	Y	Y	leucine-rich repeat transmembrane protein kinase, putative, expressed
Chr3	LOC_Os03g03850	1733298	1734113	Y	Y	GATA zinc finger domain containing protein, expressed
Chr3	LOC_Os03g04070	1862352	1864245	Y	Y	no apical meristem protein, putative, expressed
Chr3	LOC_Os03g04400	2018676	2022080	Y	Y	heat shock protein DnaJ, putative, expressed
Chr3	LOC_Os03g04460	2069454	2073230	Y	Y	outer mitochondrial membrane porin, putative, expressed
Chr3	LOC_Os03g04890	2336786	2341656	Y	Y	zinc finger family protein, putative, expressed
Chr3	LOC_Os03g05160	2506064	2507173	Y	Y	GATA zinc finger domain containing protein, expressed
Chr3	LOC_Os03g05270	2548617	2552717	Y	Y	RING finger and CHY zinc finger domain-containing protein 1, putative, expressed
Chr3	LOC_Os03g05290	2562732	2564648	Y	Y	aquaporin protein, putative, expressed
Chr3	LOC_Os03g05330	2593129	2605502	Y	Y	HEAT repeat family protein, putative, expressed
Chr3	LOC_Os03g05480	2713313	2715918	Y	Y	ZOS3-01 - C2H2 zinc finger protein, expressed
Chr3	LOC_Os03g05490	2717731	2718327	Y	Y	ZOS3-02 - C2H2 zinc finger protein, expressed
Chr3	LOC_Os03g05530	2747956	2753329	Y	Y	nodulin, putative, expressed
Chr3	LOC_Os03g05560	2771187	2772434	Y	Y	zinc finger, C3HC4 type domain containing protein, expressed
Chr3	LOC_Os03g05570	2776612	2777769	Y	Y	RING-H2 finger protein ATL3F, putative, expressed
Chr3	LOC_Os03g05590	2800290	2800924	Y	Y	AP2 domain containing protein, expressed
Chr3	LOC_Os03g05690	2838772	2841691	Y	Y	ZOS3-03 - C2H2 zinc finger protein, expressed
Chr3	LOC_Os03g05730	2852293	2856682	Y	Y	cell division control protein 48 homolog E, putative, expressed
Chr3	LOC_Os03g05750	2866315	2868242	Y	Y	heavy-metal-associated domain-containing protein, putative, expressed
Chr3	LOC_Os03g06080	3046790	3047842	Y	Y	heavy metal-associated domain containing protein, expressed
Chr3	LOC_Os03g06360	3184492	3185937	Y	Y	late embryogenesis abundant protein D-34, putative, expressed
Chr3	LOC_Os03g06630	3342254	3344548	Y	Y	heat stress transcription factor, putative, expressed
Chr3	LOC_Os03g06840	3468237	3469143	Y	Y	GRF zinc finger family protein, expressed
Chr3	LOC_Os03g06960	3551775	3554415	Y	Y	vesicle-associated membrane protein, putative, expressed
Chr3	LOC_Os03g07130	3646873	3651580	Y	N	RING finger protein 13, putative, expressed
Chr3	LOC_Os03g07180	3677754	3679971	Y	Y	embryonic protein DC-8, putative, expressed
Chr3	LOC_Os03g07270	3707180	3708517	Y	Y	glycine-rich cell wall protein, putative, expressed
Chr3	LOC_Os03g07310	3717384	3721105	Y	Y	growth regulator related protein, putative, expressed
Chr3	LOC_Os03g07350	3729193	3733484	Y	Y	CSLA4 - cellulose synthase-like family A; mannan synthase, expressed
Chr3	LOC_Os03g07790	3960943	3966307	Y	Y	zinc finger, C3HC4 type domain containing protein, expressed
Chr3	LOC_Os03g07830	3984900	3985856	Y	Y	AP2 domain containing protein, expressed
Chr3	LOC_Os03g07940	4056779	4061467	Y	Y	AP2 domain containing protein, expressed
Chr3	LOC_Os03g08010	4095194	4097239	Y	Y	elongation factor Tu, putative, expressed
Chr3	LOC_Os03g08020	4100741	4102679	Y	Y	elongation factor Tu, putative, expressed
Chr3	LOC_Os03g08050	4111409	4113361	Y	Y	elongation factor Tu, putative, expressed
Chr3	LOC_Os03g08460	4343725	4345716	Y	Y	AP2 domain containing protein, expressed
Chr3	LOC_Os03g08470	4348670	4350541	Y	N	AP2 domain containing protein, expressed
Chr3	LOC_Os03g08490	4367117	4368399	Y	Y	AP2 domain containing protein, expressed
Chr3	LOC_Os03g08500	4372115	4373460	Y	Y	AP2 domain containing protein, expressed
Chr3	LOC_Os03g08610	4434560	4438095	Y	N	leucine-rich repeat family protein, putative, expressed
Chr3	LOC_Os03g08754	4519405	4525778	Y	Y	OsMADS47 - MADS-box family gene with MIKCc type-box, expressed
Chr3	LOC_Os03g08840	4573148	4575550	Y	Y	zinc finger protein, putative, expressed
Chr3	LOC_Os03g08850	4584342	4586848	Y	Y	AUXIN SIGNALING F-BOX 2, putative, expressed
Chr3	LOC_Os03g08860	4592489	4594911	Y	N	GRAM domain containing protein, expressed
Chr3	LOC_Os03g08920	4616278	4618384	Y	Y	Zinc finger, C3HC4 type domain containing protein, expressed
Chr3	LOC_Os03g09070	4701964	4705495	Y	Y	leucine rich repeat domain containing protein, putative, expressed

## Sheet: qDTY11.1
chr	locus	start	stop	is_expressed	is_representative	annotation
Chr11	LOC_Os11g10550	5777015	5787839	Y	Y	NBS-LRR disease resistance protein, putative, expressed
Chr11	LOC_Os11g10570	5797007	5801720	Y	Y	NBS-LRR disease resistance protein, putative, expressed
Chr11	LOC_Os11g10610	5820833	5826729	Y	Y	NBS-LRR disease resistance protein, putative, expressed
Chr11	LOC_Os11g10620	5828343	5828674	Y	Y	NBS-LRR disease resistance protein, putative, expressed
Chr11	LOC_Os11g10720	5889541	5891844	Y	Y	Cf2/Cf5 disease resistance protein, putative, expressed
Chr11	LOC_Os11g10760	5907950	5911943	Y	Y	NBS-LRR disease resistance protein, putative, expressed
Chr11	LOC_Os11g10770	5911937	5919029	Y	Y	disease resistance protein RGA3, putative, expressed
Chr11	LOC_Os11g10910	6020962	6024097	Y	Y	chloroplast nucleoid DNA-binding protein, putative, expressed
Chr11	LOC_Os11g10990	6064996	6066797	Y	Y	heat shock protein DnaJ, putative, expressed
Chr11	LOC_Os11g11350	6296549	6300875	Y	Y	embryogenesis transmembrane protein, putative, expressed
Chr11	LOC_Os11g11360	6306848	6307675	Y	Y	embryogenesis transmembrane protein, putative, expressed
Chr11	LOC_Os11g11410	6335893	6342309	Y	Y	OsIAA27 - Auxin-responsive Aux/IAA gene family member, expressed
Chr11	LOC_Os11g11420	6348492	6349758	Y	Y	OsIAA28 - Auxin-responsive Aux/IAA gene family member, expressed
Chr11	LOC_Os11g11430	6356615	6358507	Y	N	OsIAA29 - Auxin-responsive Aux/IAA gene family member, expressed
Chr11	LOC_Os11g11550	6419845	6424350	Y	Y	NBS-LRR disease resistance protein, putative, expressed
Chr11	LOC_Os11g11580	6440319	6449529	Y	Y	NB-ARC domain containing protein, expressed
Chr11	LOC_Os11g11730	6519795	6521680	Y	Y	cell wall adhesin, putative, expressed
Chr11	LOC_Os11g11770	6532861	6535926	Y	Y	disease resistance protein RPM1, putative, expressed
Chr11	LOC_Os11g11790	6541924	6546026	Y	Y	NBS-LRR type disease resistance protein, putative, expressed
Chr11	LOC_Os11g11810	6554514	6561687	Y	Y	NBS-LRR disease resistance protein, putative, expressed
Chr11	LOC_Os11g11950	6631958	6634662	Y	Y	disease resistance protein RPM1, putative, expressed
Chr11	LOC_Os11g11960	6638262	6640922	Y	Y	disease resistance protein RPM1, putative, expressed
Chr11	LOC_Os11g11990	6655976	6663781	Y	Y	NB-ARC domain containing protein, expressed
Chr11	LOC_Os11g12000	6668507	6681159	Y	Y	NBS-LRR disease resistance protein, putative, expressed
Chr11	LOC_Os11g12020	6690417	6690681	N	Y	disease resistance protein, putative
Chr11	LOC_Os11g12040	6692025	6697566	Y	Y	disease resistance protein RPM1, putative, expressed
Chr11	LOC_Os11g12050	6703120	6709223	Y	Y	NBS-LRR type disease resistance protein, putative, expressed
Chr11	LOC_Os11g12260	6845297	6848371	Y	Y	non-TIR-NBS-LRR type resistance protein, putative, expressed
Chr11	LOC_Os11g12300	6872037	6873056	Y	Y	NBS-LRR disease resistance protein, putative, expressed
Chr11	LOC_Os11g12320	6875946	6877418	Y	Y	disease resistance protein RPM1, putative, expressed
Chr11	LOC_Os11g12330	6878608	6884945	Y	Y	disease resistance protein RPM1, putative, expressed
Chr11	LOC_Os11g12340	6888057	6896357	Y	N	disease resistance protein RPM1, putative, expressed
Chr11	LOC_Os11g12350	6896964	6898774	Y	Y	disease resistance protein, putative, expressed
Chr11	LOC_Os11g13510	7404844	7408213	Y	Y	stripe rust resistance protein Yr10, putative, expressed
Chr11	LOC_Os11g13650	7473445	7474197	Y	Y	cellulose synthase, putative, expressed
Chr11	LOC_Os11g13840	7627668	7628273	Y	Y	AP2 domain containing protein, expressed
Chr11	LOC_Os11g13890	7659682	7662281	Y	N	chlorophyll A-B binding protein, putative, expressed
Chr11	LOC_Os11g13940	7712006	7717010	Y	Y	NBS-LRR disease resistance protein, putative, expressed
Chr11	LOC_Os11g13980	7750253	7751125	Y	Y	hsp20/alpha crystallin family protein, putative, expressed
Chr11	LOC_Os11g14050	7796547	7802609	Y	Y	leucine-rich repeat family protein, putative, expressed
Chr11	LOC_Os11g14110	7860100	7864643	Y	Y	rust resistance protein, putative, expressed
Chr11	LOC_Os11g14220	7960506	7963390	Y	Y	tubulin/FtsZ domain containing protein, putative, expressed
Chr11	LOC_Os11g15130	8529190	8531343	Y	Y	jasmonate O-methyltransferase, putative, expressed
Chr11	LOC_Os11g15370	8702394	8705012	Y	Y	sulfotransferase domain containing protein, expressed
Chr11	LOC_Os11g15500	8780013	8783115	Y	Y	stripe rust resistance protein Yr10, putative, expressed
Chr11	LOC_Os11g15670	8883111	8885768	Y	Y	NBS-LRR disease resistance protein, putative, expressed
Chr11	LOC_Os11g15700	8898150	8899562	Y	Y	NB-ARC domain containing protein, expressed
Chr11	LOC_Os11g16510	9136895	9137837	Y	Y	disease resistance protein RPM1, putative, expressed
Chr11	LOC_Os11g16580	9187689	9193002	Y	Y	endonuclease III-like protein 1, putative, expressed
Chr11	LOC_Os11g17014	9423621	9432595	Y	Y	NB-ARC domain containing protein, expressed
Chr11	LOC_Os11g17110	9505035	9505904	N	Y	disease resistance protein RPM1, putative
Chr11	LOC_Os11g17120	9508232	9509376	N	Y	disease resistance protein RPM1, putative
Chr11	LOC_Os11g17330	9663116	9667466	Y	Y	stripe rust resistance protein Yr10, putative, expressed
Chr11	LOC_Os11g17600	9794908	9810269	Y	N	roothairless 1, putative, expressed
Chr11	LOC_Os11g18194	10235828	10267375	Y	Y	cycloartenol synthase, putative, expressed
Chr11	LOC_Os11g18310	10321829	10322647	N	Y	cycloartenol synthase, putative
Chr11	LOC_Os11g18340	10342267	10342488	Y	Y	cycloartenol synthase, putative, expressed
Chr11	LOC_Os11g18366	10352224	10376608	Y	N	cycloartenol synthase, putative, expressed
Chr11	LOC_Os11g18830	10691940	10698365	Y	Y	survival motor neuron containing protein, expressed
Chr11	LOC_Os11g18870	10732922	10734798	Y	Y	osFTL11 FT-Like11 homologous to Flowering Locus T gene; contains Pfam profile PF01161: Phosphatidylethanolamine-binding protein, expressed
Chr11	LOC_Os11g18947	10786666	10791728	Y	N	zinc finger, C3HC4 type domain containing protein, expressed
Chr11	LOC_Os11g19140	10918121	10922255	Y	Y	methyltransferase domain containing protein, expressed
Chr11	LOC_Os11g19220	10977450	10982223	Y	Y	mitosis protein dim1, putative, expressed
Chr11	LOC_Os11g19700	11342224	11348570	Y	Y	cycloeucalenol cycloisomerase, putative, expressed
Chr11	LOC_Os11g23170	13333461	13341647	Y	Y	mitochondrial carrier protein, putative, expressed
Chr11	LOC_Os11g24130	13718965	13720110	Y	Y	zinc-binding protein, putative, expressed
Chr11	LOC_Os11g24170	13743944	13749580	Y	Y	CC-NBS-LRR protein, putative, expressed
Chr11	LOC_Os11g24450	13941557	13945519	Y	Y	mitochondrial carrier protein, putative, expressed
Chr11	LOC_Os11g25220	14368339	14369043	Y	Y	oxidoreductase, short chain dehydrogenase/reductase domain containing protein, expressed
Chr11	LOC_Os11g25610	14605584	14607290	Y	Y	ZOS11-02 - C2H2 zinc finger protein, expressed
Chr11	LOC_Os11g26390	15114135	15115308	Y	Y	sulfotransferase domain containing protein, expressed
Chr11	LOC_Os11g27430	15786746	15791270	Y	Y	NB-ARC domain containing protein, expressed
Chr11	LOC_Os11g27970	16085321	16085836	Y	Y	glycine-rich cell wall structural protein 1 precursor, putative, expressed
Chr11	LOC_Os11g28270	16249461	16258982	Y	N	zinc finger C-x8-C-x5-C-x3-H type family protein, expressed
Chr11	LOC_Os11g28490	16407723	16409298	Y	Y	ent-kaurene synthase B, chloroplast precursor, putative, expressed
Chr11	LOC_Os11g28950	16751697	16759716	Y	Y	pollen signalling protein with adenylyl cyclase activity, putative, expressed
Chr11	LOC_Os11g29000	16781662	16784646	Y	Y	pollen signalling protein with adenylyl cyclase activity, putative, expressed
Chr11	LOC_Os11g29030	16807964	16809227	Y	Y	disease resistance protein RPM1, putative, expressed
Chr11	LOC_Os11g29050	16821579	16826538	Y	Y	NBS-LRR type disease resistance protein, putative, expressed
Chr11	LOC_Os11g29090	16849043	16852227	Y	Y	NB-ARC/LRR disease resistance protein, putative, expressed
Chr11	LOC_Os11g29110	16860235	16864216	Y	Y	Leucine Rich Repeat family protein, expressed
Chr11	LOC_Os11g29120	16866309	16872004	Y	N	growth regulator related protein, putative, expressed
Chr11	LOC_Os11g29390	17054026	17061449	Y	Y	bifunctional dihydrofolate reductase-thymidylate synthase, putative, expressed
Chr11	LOC_Os11g29520	17126630	17132216	Y	Y	NBS-LRR disease resistance protein, putative, expressed
Chr11	LOC_Os11g29600	17169023	17169357	Y	Y	RING zinc finger ankyrin protein, putative, expressed
Chr11	LOC_Os11g29690	17208164	17210164	Y	Y	oxidoreductase, 2OG-Fe oxygenase family protein, putative, expressed
Chr11	LOC_Os11g29870	17352085	17355820	Y	Y	WRKY72, expressed
Chr11	LOC_Os11g29920	17385302	17393700	Y	Y	NB-ARC domain containing protein, expressed
Chr11	LOC_Os11g29970	17411995	17417481	Y	Y	NB-ARC domain containing protein, expressed
Chr11	LOC_Os11g29980	17425545	17429007	Y	Y	disease resistance RPP13-like protein 1, putative, expressed
Chr11	LOC_Os11g29990	17434258	17438286	Y	Y	NBS-LRR type disease resistance protein, putative, expressed
Chr11	LOC_Os11g30060	17484860	17489555	Y	Y	NBS-LRR type disease resistance protein Hom-B, putative, expressed
Chr11	LOC_Os11g30110	17508573	17509867	Y	Y	disease resistance RPP13-like protein 1, putative, expressed
Chr11	LOC_Os11g30210	17561346	17565177	Y	Y	NBS-LRR type disease resistance protein, putative, expressed
Chr11	LOC_Os11g30484	17722080	17725442	Y	Y	ZOS11-03 - C2H2 zinc finger protein, expressed
Chr11	LOC_Os11g30560	17785138	17792672	Y	Y	dehydrogenase/reductase, putative, expressed
Chr11	LOC_Os11g30810	17943544	17945390	Y	Y	sulfotransferase domain containing protein, expressed
Chr11	LOC_Os11g30910	17984964	17986719	Y	Y	sulfotransferase domain containing protein, expressed
Chr11	LOC_Os11g31190	18171678	18174478	Y	Y	nodulin MtN3 family protein, putative, expressed
Chr11	LOC_Os11g31330	18288357	18290726	Y	Y	no apical meristem protein, putative, expressed
Chr11	LOC_Os11g31340	18294409	18296934	Y	Y	no apical meristem protein, putative, expressed
Chr11	LOC_Os11g31360	18301326	18303603	Y	Y	no apical meristem protein, putative, expressed
Chr11	LOC_Os11g31380	18311804	18313703	Y	Y	no apical meristem protein, putative, expressed
Chr11	LOC_Os11g32110	18935126	18941715	Y	N	auxin response factor, putative, expressed
Chr11	LOC_Os11g32170	18990892	18999281	Y	Y	stripe rust resistance protein Yr10, putative, expressed
Chr11	LOC_Os11g32270	19069217	19075959	Y	Y	N-rich protein, putative, expressed
Chr11	LOC_Os11g32510	19183997	19185177	Y	Y	OsGH3-13 - Auxin-responsive GH3 gene family member, expressed
Chr11	LOC_Os11g32540	19207697	19208437	Y	Y	chalcone synthase, putative, expressed
Chr11	LOC_Os11g32580	19226735	19228499	Y	Y	chalcone synthase, putative, expressed
Chr11	LOC_Os11g32610	19236424	19238358	Y	Y	chalcone and stilbene synthases, putative, expressed
Chr11	LOC_Os11g32620	19243252	19244840	Y	Y	chalcone synthase, putative, expressed
Chr11	LOC_Os11g32650	19277557	19281016	Y	Y	chalcone synthase, putative, expressed
Chr11	LOC_Os11g32670	19292412	19292934	Y	Y	GRF zinc finger family protein, expressed
Chr11	LOC_Os11g32720	19331048	19335511	Y	Y	zinc knuckle domain containing protein, expressed
Chr11	LOC_Os11g32810	19385005	19388767	Y	Y	Leucine Rich Repeat family protein, expressed
Chr11	LOC_Os11g32960	19481652	19484228	Y	Y	zinc finger DHHC domain-containing protein, putative, expressed
Chr11	LOC_Os11g33240	19649309	19655980	Y	Y	citrate synthase, putative, expressed
Chr11	LOC_Os11g34300	20097954	20103633	Y	N	chromatin modification-related protein EAF3, putative, expressed
Chr11	LOC_Os11g34700	20327228	20332134	Y	Y	ZOS11-04 - C2H2 zinc finger protein, expressed
Chr11	LOC_Os11g34730	20354360	20355634	Y	Y	membrane associated DUF588 domain containing protein, putative, expressed
Chr11	LOC_Os11g34880	20444817	20450284	Y	Y	NB-ARC domain containing protein, expressed
Chr11	LOC_Os11g34920	20461110	20464673	Y	Y	stripe rust resistance protein Yr10, putative, expressed
Chr11	LOC_Os11g34970	20497481	20500414	Y	Y	NB-ARC domain containing protein, expressed
Chr11	LOC_Os11g35030	20521765	20525365	Y	N	growth regulating factor protein, putative, expressed
Chr11	LOC_Os11g35210	20643384	20647630	Y	Y	NB-ARC domain containing protein, expressed
