# Supplementary material for: QTLs for Tolerance of Drought and Breeding for Tolerance of Abiotic and Biotic Stress: An Integrated Approach
Source: PLoS One. 2014 Oct 14;9(10):e109574. doi: 10.1371/journal.pone.0109574 (PMC4196913; doi:10.1371/journal.pone.0109574)
Supplement: File S3 — Phenotypic and genotypic data used for QTL mapping including trait values, marker names, positions and genotypes for individual lines in the mapping population. (XLSX) [file pone.0109574.s005.xlsx]

## Sheet: Phenotypic data
Line	GY (LSS)	GY(LMS)	GY(LCS)	GY(LNS I)	GY(LNS II)	GY(LCNS)	GY(UMS)	PH(LSS)	PH(LMS)	PH(LCS)	PH(LNS I)	PH(LNS II)	PH(LCNS)	PH(UMS)	DTF(LSS)	DTF(LMS)	DTF(LCS)	DTF(LNS I)	DTF(LNS II)	DTF(LCNS)	DTF(UMS)
IR 91648-B-1-B	1859	1739	1750	3752	3252	3524	1890	64	61	62	88	88	87	77	88	81	84	81	88	79	89
IR 91648-B-2-B	0	1412	439	4830	2590	3789	774	84	83	84	114	99	106	93	87	85	86	78	77	78	97
IR 91648-B-3-B	135	2523	1288	4418	3374	3857	-	64	85	75	119	129	123	-	101	90	95	81	93	83	-
IR 91648-B-4-B	453	1659	961	4108	4242	4108	-	95	94	95	121	126	123	-	92	83	87	85	83	84	-
IR 91648-B-5-B	1068	2390	1785	4212	3854	4151	-	71	100	86	129	96	115	-	94	90	92	95	83	90	-
IR 91648-B-6-B	253	1943	1098	2519	3594	3030	-	66	77	71	98	105	100	-	87	75	81	77	92	85	-
IR 91648-B-7-B	0	2397	1005	8448	8119	8350	2336	90	92	90	132	130	131	113	91	80	85	80	81	81	91
IR 91648-B-8-B	867	1018	930	4723	2677	3654	-	81	90	86	118	123	121	-	97	88	93	87	79	83	-
IR 91648-B-9-B	2269	2067	2216	4180	-	4022	940	102	92	100	123	132	127	96	88	87	87	84	84	84	94
IR 91648-B-12-B	1931	1515	1943	3772	3755	3771	1698	74	83	79	126	108	116	105	89	83	86	78	88	78	97
IR 91648-B-13-B	46	2476	1217	6196	5758	6006	-	79	91	85	125	112	119	-	90	83	87	79	84	77	-
IR 91648-B-15-B	942	1296	1079	1026	2537	1624	-	99	99	101	142	115	128	-	93	90	91	88	81	85	-
IR 91648-B-16-B	2234	1928	2066	4219	1754	2968	990	59	66	62	78	105	92	74	89	86	88	83	83	83	97
IR 91648-B-17-B	0	2060	1058	3228	2108	2691	-	70	80	74	95	129	112	-	91	86	88	87	83	90	-
IR 91648-B-18-B	2388	2553	2375	4451	3850	4175	2252	98	93	96	125	116	121	97	87	85	86	80	80	80	87
IR 91648-B-19-B	41	1183	505	3027	2578	2802	-	102	112	107	115	124	119	-	88	89	89	78	83	81	-
IR 91648-B-20-B	992	3227	1983	6437	5958	6274	-	79	87	83	116	90	103	-	91	82	86	83	83	83	-
IR 91648-B-23-B	641	1783	1197	4297	5218	4707	-	67	79	73	98	120	109	-	91	79	85	84	81	83	-
IR 91648-B-24-B	419	1699	972	5630	7414	6315	-	94	101	98	129	123	127	-	89	80	84	80	87	83	-
IR 91648-B-26-B	670	1085	853	3991	2619	3246	-	88	105	96	132	135	134	-	107	97	102	88	90	89	-
IR 91648-B-28-B	731	1834	1324	2789	3862	3378	-	70	91	81	119	90	104	-	96	90	93	89	92	91	-
IR 91648-B-29-B	377	3043	1611	7795	6349	7070	-	96	97	96	124	126	124	-	90	80	85	78	76	77	-
IR 91648-B-30-B	1522	1878	1655	3914	3798	3892	569	98	103	100	136	119	128	105	87	84	86	82	80	81	105
IR 91648-B-31-B	348	1343	829	3987	3387	3739	-	57	80	69	98	90	93	-	92	82	87	85	77	81	-
IR 91648-B-32-B	1682	2915	2189	6582	4726	5656	679	97	97	96	123	123	123	91	90	88	89	100	84	92	92
IR 91648-B-33-B	1883	1686	1735	4489	-	4414	2423	95	106	100	134	110	122	95	86	79	82	77	88	76	87
IR 91648-B-35-B	580	2217	1395	3792	2729	3297	-	67	70	69	98	85	92	-	90	83	86	72	83	78	-
IR 91648-B-36-B	0	2442	1224	3143	3134	3120	2220	61	67	64	84	74	80	81	94	85	90	93	89	91	89
IR 91648-B-37-B	960	1774	1362	2887	3585	3270	-	72	85	79	102	94	98	-	94	89	91	83	85	84	-
IR 91648-B-38-B	276	2621	1474	3037	4315	3396	-	58	79	68	93	97	95	-	98	91	94	87	93	84	-
IR 91648-B-39-B	1183	2016	1585	4953	3503	4377	-	89	70	80	120	99	109	-	94	91	93	94	89	95	-
IR 91648-B-40-B	861	1262	1013	3818	2619	3206	-	91	102	97	120	125	122	-	89	84	86	83	81	82	-
IR 91648-B-41-B	648	2298	1471	4201	3031	3675	-	64	70	67	91	79	85	-	91	88	89	84	87	85	-
IR 91648-B-42-B	2038	2554	2279	4270	4326	4335	1285	93	117	104	128	108	118	96	92	87	90	84	84	84	101
IR 91648-B-43-B	658	1873	1223	3721	3222	3511	-	75	80	78	107	94	101	-	91	84	87	87	91	84	-
IR 91648-B-44-B	1020	1724	1386	5141	3262	4247	-	71	86	78	102	94	98	-	93	86	90	84	80	82	-
IR 91648-B-45-B	1311	2380	1826	4287	3132	3748	1940	53	59	56	88	82	85	85	93	82	87	90	80	85	98
IR 91648-B-47-B	0	3022	1403	4726	4378	4550	-	69	77	73	95	106	100	-	90	85	87	83	78	81	-
IR 91648-B-48-B	755	2426	1557	3318	4032	3705	-	62	67	64	88	89	88	-	88	85	87	84	84	84	-
IR 91648-B-49-B	368	1741	1039	5000	5476	5283	-	78	76	77	93	80	87	-	102	91	96	94	87	90	-
IR 91648-B-50-B	1470	2485	1968	4156	3748	4015	1260	70	70	70	92	77	84	87	92	80	86	90	80	84	99
IR 91648-B-51-B	321	2460	1462	3833	3794	3802	-	61	83	73	104	93	99	-	107	94	101	98	88	93	-
IR 91648-B-52-B	987	1838	1410	4224	4571	4390	-	64	78	70	105	105	104	-	99	88	93	89	92	91	-
IR 91648-B-53-B	548	840	649	2184	2245	2103	-	95	102	99	126	127	126	-	95	87	91	88	85	87	-
IR 91648-B-54-B	1295	2881	2120	5224	5538	5336	-	61	69	65	86	102	94	-	95	85	90	88	87	87	-
IR 91648-B-55-B	1585	2024	1758	5056	5142	5191	454	69	73	71	94	92	94	80	87	82	85	94	83	89	97
IR 91648-B-56-B	624	2038	1254	4495	2993	3791	-	67	72	69	95	89	91	-	93	90	92	84	81	83	-
IR 91648-B-57-B	2719	2727	2667	5646	4611	5137	445	77	86	82	104	100	102	92	91	82	86	84	80	82	103
IR 91648-B-58-B	0	3501	1602	5913	5284	5628	545	78	76	76	104	92	99	89	91	86	88	84	86	85	100
IR 91648-B-59-B	0	2890	1367	5794	5555	5632	-	79	88	83	108	101	104	-	90	80	85	80	90	79	-
IR 91648-B-60-B	606	1237	925	2821	3898	3379	-	66	75	71	96	95	96	-	99	90	94	92	85	89	-
IR 91648-B-61-B	1325	2299	1669	5716	5436	5629	-	88	76	83	113	105	109	-	86	77	81	76	74	75	-
IR 91648-B-63-B	310	2064	1165	5784	4313	5085	-	60	79	70	95	84	89	-	95	93	94	88	91	90	-
IR 91648-B-64-B	0	3791	2156	2202	2623	2514	2365	79	63	70	87	71	79	84	89	79	84	82	71	77	89
IR 91648-B-65-B	2448	2417	2403	3401	3748	3590	2109	82	95	88	125	115	120	99	89	88	89	86	81	83	96
IR 91648-B-66-B	0	2463	1124	4352	4220	4309	655	64	77	70	95	74	87	86	91	88	89	86	81	84	105
IR 91648-B-67-B	1352	1547	1329	2553	1834	2325	1270	103	90	96	136	97	117	98	91	83	87	88	82	85	94
IR 91648-B-68-B	1658	2868	2265	5309	5266	5302	553	70	74	72	105	98	102	88	96	93	95	97	82	90	101
IR 91648-B-69-B	343	1385	768	4520	4577	4577	-	94	104	99	128	116	122	-	93	87	90	85	82	84	-
IR 91648-B-70-B	356	2396	1332	4879	3967	4429	-	74	74	73	108	100	105	-	92	90	91	88	85	87	-
IR 91648-B-71-B	819	3245	2074	5869	5898	5821	-	64	79	71	93	78	86	-	92	82	87	85	84	84	-
IR 91648-B-73-B	1245	3279	2236	5480	5637	5465	324	70	76	73	99	91	95	86	92	84	88	88	94	85	103
IR 91648-B-74-B	765	3353	2022	4889	4427	4631	-	71	85	78	99	98	99	-	91	87	89	87	90	89	-
IR 91648-B-75-B	1082	2521	1786	4656	3180	3950	-	72	80	77	96	97	96	-	87	78	83	80	76	78	-
IR 91648-B-76-B	145	1841	1026	6313	4528	5540	-	68	88	78	99	102	99	-	97	87	92	88	83	85	-
IR 91648-B-79-B	375	1814	1062	2787	3247	3063	-	75	84	80	94	88	91	-	102	90	96	89	81	85	-
IR 91648-B-80-B	679	2240	1484	3701	3868	3791	-	63	74	68	88	87	88	-	93	90	91	93	83	88	-
IR 91648-B-82-B	1054	2295	1589	7122	4936	6092	-	86	86	86	140	120	130	-	86	86	86	77	78	77	-
IR 91648-B-83-B	338	2080	1223	3872	3677	3773	-	64	75	69	99	101	101	-	96	89	93	93	76	85	-
IR 91648-B-84-B	828	2305	1702	3293	3493	3361	-	49	78	64	90	90	91	-	104	89	97	94	91	92	-
IR 91648-B-85-B	1916	3053	2476	6524	2779	5073	856	71	74	73	89	85	87	83	93	85	89	87	84	89	102
IR 91648-B-86-B	585	3110	1759	5640	4396	5020	-	61	84	72	89	95	93	-	97	87	92	100	84	92	-
IR 91648-B-87-B	1913	2318	2039	5369	4654	5072	-	93	89	90	139	127	133	102	86	74	80	76	75	76	77
IR 91648-B-88-B	770	2162	1472	4191	3570	3891	-	64	75	69	88	89	88	-	92	82	87	90	87	88	-
IR 91648-B-89-B	1526	2883	2168	6582	7089	6757	-	81	84	82	103	87	95	96	89	84	86	81	100	84	93
IR 91648-B-90-B	1365	1111	1236	2899	3090	2946	387	58	71	65	90	80	86	86	93	87	90	81	80	80	97
IR 91648-B-91-B	0	1787	764	4542	4414	4593	898	74	90	82	109	93	102	91	89	81	85	99	78	88	89
IR 91648-B-92-B	0	2447	1408	3461	4198	3630	1675	59	79	71	101	112	106	101	95	84	89	88	79	83	87
IR 91648-B-93-B	398	2342	1343	4280	5055	4673	-	70	84	77	108	104	107	-	104	97	100	96	87	92	-
IR 91648-B-94-B	1005	1676	1366	3342	3049	3214	-	71	82	77	101	95	98	-	93	90	92	89	85	86	-
IR 91648-B-95-B	1755	2644	2107	3718	4732	4261	1706	79	69	74	96	86	91	76	93	81	87	84	80	82	97
IR 91648-B-96-B	710	2301	1453	2660	3314	2919	-	72	65	68	90	99	94	-	89	83	86	83	101	93	-
IR 91648-B-97-B	388	1592	884	4328	4603	4517	-	90	98	93	117	103	111	-	88	82	85	81	80	81	-
IR 91648-B-98-B	651	2677	1656	2832	3090	3084	-	60	65	62	91	87	89	-	100	87	94	102	84	93	-
IR 91648-B-99-B	798	1549	1176	2349	2779	2574	-	74	87	81	107	100	102	-	93	79	86	87	86	87	-
IR 91648-B-101-B	797	2682	1786	3808	6651	4790	-	59	80	70	90	91	90	-	90	79	85	84	90	86	-
IR 91648-B-102-B	216	1874	1111	4180	4437	4363	377	54	75	65	87	88	87	84	106	90	98	89	83	86	97
IR 91648-B-103-B	929	1655	1312	2796	3398	3157	-	67	77	73	86	82	84	-	88	81	85	81	78	80	-
IR 91648-B-104-B	758	2219	1486	2785	2528	2602	-	61	75	67	81	95	89	-	98	106	102	94	88	91	-
IR 91648-B-105-B	810	3017	1923	5738	5176	5506	-	58	81	69	98	92	95	-	100	87	93	93	83	88	-
IR 91648-B-106-B	528	1666	1158	4298	3628	3897	-	56	85	71	102	104	104	-	114	104	109	98	104	101	-
IR 91648-B-107-B	692	2387	1541	3315	5237	4182	-	72	71	72	78	100	90	-	107	93	100	94	87	91	-
IR 91648-B-108-B	769	2287	1584	3107	4356	3442	-	47	67	57	84	97	91	-	105	94	99	93	99	91	-
IR 91648-B-109-B	540	1966	1337	4486	4918	4847	-	55	93	74	102	104	103	-	112	100	106	91	93	92	-
IR 91648-B-110-B	520	2178	1398	4085	3742	3852	-	57	83	70	96	105	101	-	108	97	102	95	95	95	-
IR 91648-B-111-B	426	2255	1309	4186	4168	4149	-	67	69	68	92	97	94	-	93	89	91	88	89	89	-
IR 91648-B-113-B	410	2446	1497	4066	3744	3908	-	54	73	63	97	99	98	-	110	86	98	89	83	86	-
IR 91648-B-115-B	711	2536	1668	2823	3820	3281	-	50	81	66	95	95	95	-	109	104	106	95	97	96	-
IR 91648-B-116-B	0	1802	1032	3191	3386	3342	751	56	80	69	103	88	95	86	-	95	99	86	91	89	101
IR 91648-B-118-B	636	2560	1686	5506	4967	5206	-	51	86	68	95	94	94	-	102	90	96	90	88	89	-
IR 91648-B-119-B	1851	1765	1807	2727	884	1808	722	56	68	62	86	105	94	86	94	94	94	91	76	84	100
IR 91648-B-121-B	657	2269	1507	4043	4252	4062	-	61	73	68	97	96	95	-	98	90	94	91	81	90	-
IR 91648-B-122-B	16	2941	1531	4352	3589	3945	525	66	85	76	105	92	98	99	99	86	93	105	89	97	102
IR 91648-B-123-B	0	1298	445	2480	4060	2964	-	104	80	88	114	104	108	-	-	110	115	103	107	105	-
IR 91648-B-124-B	562	3373	1969	5041	5934	5296	-	73	88	79	107	94	101	-	102	97	100	94	88	95	-
IR 91648-B-125-B	55	2033	1376	2613	2603	2628	297	-	83	76	86	98	92	93	-	87	91	101	97	99	102
IR 91648-B-126-B	0	2061	1388	5594	4226	4879	146	45	86	69	99	97	98	80	-	104	108	105	97	101	112
IR 91648-B-127-B	556	1668	1123	2616	2778	2742	-	63	73	69	94	88	91	-	102	95	99	93	85	89	-
IR 91648-B-128-B	457	867	932	4394	3907	4096	-	53	77	65	106	103	105	-	114	106	110	97	101	99	-
IR 91648-B-129-B	876	2802	1836	3767	3014	3453	-	56	75	65	103	90	96	-	101	122	112	90	84	87	-
IR 91648-B-130-B	470	1797	1143	3921	3170	3615	-	65	89	77	90	83	87	-	98	92	95	94	97	95	-
IR 91648-B-131-B	1120	2531	1850	5317	5239	5291	-	61	79	70	100	96	97	-	98	90	94	91	87	89	-
IR 91648-B-134-B	69	1324	569	5830	3045	4470	-	60	72	66	109	96	103	-	-	94	98	92	88	90	-
IR 91648-B-135-B	1985	2619	2255	3544	3229	3434	607	66	78	72	87	82	85	80	88	84	86	81	81	81	94
IR 91648-B-136-B	337	2145	1215	4178	3736	3925	-	61	73	68	94	96	95	-	109	102	106	105	95	100	-
IR 91648-B-138-B	1512	1767	1774	4260	4277	4335	1848	82	85	84	109	98	104	99	93	86	90	85	81	83	90
IR 91648-B-139-B	965	2539	1776	4947	3829	4425	-	59	72	66	96	84	89	-	96	89	93	85	85	85	-
IR 91648-B-140-B	185	1504	865	4743	2823	4010	-	83	102	93	138	135	137	-	103	90	96	85	81	83	-
IR 91648-B-142-B	696	1662	1262	4710	3582	4125	-	66	81	74	100	91	95	-	99	90	95	94	87	90	-
IR 91648-B-143-B	1456	2542	1944	4339	4904	4574	394	98	106	102	132	87	115	103	90	88	89	85	97	90	94
IR 91648-B-144-B	0	1833	875	2857	2504	2754	179	58	78	67	90	79	84	76	94	91	93	84	83	84	108
IR 91648-B-145-B	436	3566	1834	6726	4721	5659	-	60	79	69	103	98	101	-	111	99	105	101	98	99	-
IR 91648-B-146-B	1556	2517	2000	4383	3936	4172	254	70	75	72	96	94	95	84	95	89	92	87	85	86	102
IR 91648-B-147-B	2152	2259	2093	4597	4547	4695	5045	97	90	94	127	91	108	111	85	78	81	77	89	83	79
IR 91648-B-148-B	1038	2896	1920	3502	3727	3617	-	75	73	75	103	96	99	-	94	86	90	93	88	91	-
IR 91648-B-149-B	1044	2533	1805	6053	4234	5192	-	69	78	73	100	85	93	-	93	87	91	85	83	84	-
IR 91648-B-150-B	823	3170	1988	6426	5048	5712	-	72	83	77	93	95	94	-	95	84	90	91	94	93	-
IR 91648-B-151-B	467	3039	1731	5879	5077	5526	-	66	74	70	102	94	98	-	94	86	90	84	91	82	-
IR 91648-B-152-B	743	1573	1241	3013	4611	3855	-	65	82	73	101	89	95	-	100	91	95	94	88	91	-
IR 91648-B-153-B	45	2202	1117	3942	3684	3871	542	77	85	81	107	93	100	92	102	93	97	93	83	88	102
IR 91648-B-154-B	438	1776	1132	3398	2976	3134	-	58	81	70	103	106	105	-	111	94	102	102	94	98	-
IR 91648-B-155-B	570	2146	1388	3248	2199	2744	-	66	76	70	90	96	93	-	104	89	96	89	83	86	-
IR 91648-B-156-B	1063	2372	1681	4808	2888	3848	-	66	73	70	99	99	99	-	98	89	94	92	85	88	-
IR 91648-B-158-B	184	2114	1186	3701	4254	3982	-	52	74	63	99	94	97	-	102	94	98	95	90	92	-
IR 91648-B-159-B	306	3348	1514	3017	3564	3471	-	73	79	76	92	89	90	-	94	91	92	102	82	92	-
IR 91648-B-160-B	308	1838	1135	4221	4952	4370	404	50	75	63	96	106	99	87	111	104	108	99	93	96	104
IR 91648-B-161-B	757	1981	1428	6323	3138	5009	-	55	85	69	98	108	103	-	109	94	100	103	81	92	-
IR 91648-B-162-B	0	3074	1476	6187	4881	5561	297	68	68	68	105	96	100	87	94	89	92	85	88	87	104
IR 91648-B-163-B	342	1669	1053	2483	1432	1910	127	55	78	67	89	105	97	105	110	92	100	106	88	97	107
IR 91648-B-164-B	480	2566	1588	3495	2488	3041	-	62	76	69	99	92	94	-	96	87	91	88	82	85	-
IR 91648-B-166-B	262	1649	987	4618	2782	3719	-	63	76	70	104	93	98	-	95	93	94	85	90	88	-
IR 91648-B-167-B	26	876	431	3451	2862	3165	333	82	94	88	128	128	128	109	99	90	94	91	90	90	103
IR 91648-B-170-B	463	2331	1459	4646	3859	4296	-	72	98	85	97	88	93	-	109	99	104	94	96	95	-
IR 91648-B-171-B	157	1903	1072	3311	3313	3315	-	55	85	69	114	104	109	-	102	95	98	88	86	87	-
IR 91648-B-172-B	581	2575	1607	4108	3925	4050	-	66	86	77	102	91	97	-	104	94	99	79	97	88	-
IR 91648-B-173-B	0	2319	1586	5076	3719	4353	81	58	81	70	102	101	101	86	-	106	111	97	96	96	103
IR 91648-B-174-B	706	2029	1382	4333	4897	4597	-	63	73	68	97	96	97	-	100	91	95	95	91	93	-
IR 91648-B-175-B	358	1696	1160	2858	1653	2299	-	55	89	71	89	91	91	-	107	95	101	99	85	97	-
IR 91648-B-176-B	0	611	0	5558	4222	4991	27	-	78	71	109	98	104	68	-	97	101	105	99	106	114
IR 91648-B-177-B	1279	2178	1747	4654	4586	4570	-	66	82	74	99	97	97	-	94	88	91	89	89	89	-
IR 91648-B-179-B	152	2244	1485	5566	5454	5427	-	44	69	58	90	98	94	-	-	109	113	97	106	102	-
IR 91648-B-180-B	527	2207	1366	3943	3284	3659	-	65	79	72	95	80	88	-	98	90	94	89	87	88	-
IR 91648-B-181-B	476	1201	884	3347	4346	3760	-	58	87	73	87	109	98	-	108	97	102	94	94	94	-
IR 91648-B-182-B	1342	2720	2027	3314	3640	3606	-	58	68	63	83	89	86	-	98	85	91	91	95	93	-
IR 91648-B-183-B	349	2967	1670	4327	5759	4843	-	67	87	77	100	98	99	-	94	86	90	85	84	84	-
IR 91648-B-184-B	603	2736	1652	3574	4083	3833	-	55	77	65	95	91	94	-	106	91	99	94	84	89	-
IR 91648-B-185-B	428	2097	1271	6772	4180	5426	-	66	90	78	117	114	116	-	111	103	107	97	97	97	-
IR 91648-B-186-B	741	2088	1513	5187	4719	4908	-	54	82	68	107	104	105	-	109	101	106	98	95	97	-
IR 91648-B-187-B	186	1223	678	3888	3782	3772	3	57	82	69	94	99	97	79	109	98	103	99	98	99	110
IR 91648-B-188-B	58	2944	1521	4341	4820	4561	37	63	97	80	99	101	100	81	103	96	99	95	95	95	110
IR 91648-B-189-B	612	1944	1213	5490	2991	4240	-	66	72	69	100	102	101	-	99	96	97	89	89	89	-
IR 91648-B-190-B	624	2951	1839	4942	4118	4487	-	66	83	75	101	103	102	-	113	97	105	94	94	94	-
IR 91648-B-191-B	1161	1873	1624	5003	3195	4102	-	74	91	83	98	96	97	-	94	88	91	89	85	87	-
IR 91648-B-192-B	672	2849	1663	4357	4689	4555	-	66	80	73	95	90	93	-	97	88	92	85	86	86	-
IR 91648-B-193-B	396	1566	1002	4552	2385	3449	-	65	81	72	95	90	93	-	106	92	99	103	89	96	-
IR 91648-B-195-B	101	1710	905	4587	1797	3425	-	50	70	61	95	102	97	-	102	93	97	92	85	89	-
IR 91648-B-196-B	689	2834	1723	3727	3993	3897	-	53	67	60	86	81	84	-	96	92	94	90	86	88	-
IR 91648-B-197-B	971	2272	1653	5159	3579	4351	-	72	85	78	98	102	100	-	92	84	88	81	84	82	-
IR 91648-B-198-B	1363	2325	1859	6325	4502	5412	134	76	100	87	108	103	105	99	98	87	92	86	84	85	104
IR 91648-B-199-B	463	2169	1319	4066	4400	4235	-	68	90	79	102	93	96	-	99	92	95	85	94	84	-
IR 91648-B-200-B	871	2485	1684	4895	4559	4742	-	66	79	72	101	95	98	-	98	88	93	91	84	88	-
IR 91648-B-201-B	556	2865	1793	4645	2145	3646	-	49	72	61	89	94	91	-	110	99	105	99	83	93	-
IR 91648-B-203-B	528	970	791	3525	2998	3314	-	83	99	90	132	108	120	-	104	103	103	90	92	91	-
IR 91648-B-204-B	0	435	0	4113	2439	3513	-	-	117	108	134	93	113	-	-	107	111	103	77	97	-
IR 91648-B-205-B	541	2756	1743	4249	2095	3362	-	63	83	73	100	85	93	-	109	101	105	91	79	86	-
IR 91648-B-206-B	1495	2412	1936	4444	5527	5049	589	63	71	68	90	85	88	83	97	88	93	85	82	84	92
IR 91648-B-207-B	1798	2367	2150	3897	4273	4065	2763	98	114	106	136	126	132	113	98	83	91	90	82	86	92
IR 91648-B-208-B	260	2494	1414	5007	1913	3748	34	55	72	64	99	101	100	73	109	99	104	94	90	96	112
IR 91648-B-209-B	0	2071	1407	4581	3955	4252	120	48	82	68	98	96	97	85	-	101	105	103	90	96	112
IR 91648-B-210-B	1216	2261	1750	5421	3813	4593	-	66	71	68	98	95	97	-	98	81	89	92	95	93	-
IR 91648-B-211-B	657	2811	1798	4529	4368	4465	-	55	75	65	107	95	101	-	103	90	97	89	93	91	-
IR 91648-B-212-B	854	2052	1458	4768	4092	4511	-	73	94	83	107	91	99	-	107	94	100	94	92	95	-
IR 91648-B-214-B	319	2082	1260	4776	3671	4226	-	59	80	69	102	93	97	-	105	99	102	91	95	93	-
IR 91648-B-215-B	896	2578	1687	2813	4217	3597	-	67	92	80	97	84	91	-	87	83	85	81	75	78	-
IR 91648-B-216-B	1571	1641	1633	3936	3950	3946	1120	66	79	72	100	97	98	87	95	90	92	89	88	89	101
IR 91648-B-217-B	646	2878	1869	5340	4649	5026	-	59	87	72	95	96	96	-	105	91	98	91	84	88	-
IR 91648-B-219-B	655	1773	1227	3737	2932	3308	-	68	94	80	101	102	101	-	110	101	105	90	82	92	-
IR 91648-B-221-B	847	2797	1790	3950	4564	4228	-	63	74	69	91	94	93	-	84	93	89	85	88	86	-
IR 91648-B-222-B	477	1606	1114	3637	4021	3832	-	55	79	67	103	98	100	-	108	98	103	94	94	94	-
IR 91648-B-223-B	321	2368	1379	3977	3657	3814	-	58	71	64	93	95	94	-	103	96	100	104	88	96	-
IR 91648-B-224-B	521	1871	1205	5482	3797	4671	-	68	78	73	103	95	99	-	95	82	89	84	83	84	-
IR 91648-B-225-B	93	1126	551	4105	4020	4075	234	89	84	87	104	96	100	80	108	81	94	95	83	89	102
IR 91648-B-226-B	73	1138	618	3106	3172	3027	430	46	112	84	138	146	142	100	-	101	105	100	97	99	103
IR 91648-B-227-B	944	3016	2189	5048	3786	4348	-	55	91	77	86	95	91	-	101	90	96	96	91	93	-
IR 91648-B-228-B	409	2164	1316	5039	3590	4325	-	55	89	72	88	91	89	-	100	91	95	95	86	91	-
IR 91648-B-229-B	716	2370	1529	4898	4186	4541	-	73	83	78	102	104	103	-	89	85	87	84	82	83	-
IR 91648-B-230-B	96	1961	1294	4536	4563	4422	-	52	92	74	114	108	111	-	-	102	106	102	91	100	-
IR 91648-B-231-B	809	1365	1174	2317	2397	2352	-	57	75	67	96	91	94	-	109	93	101	94	95	95	-
IR 91648-B-232-B	635	1630	1257	3417	3309	3286	-	54	86	71	92	86	89	-	109	92	101	98	83	95	-
IR 91648-B-233-B	588	2495	1638	5685	4375	5019	-	53	81	69	91	97	93	-	111	97	103	99	88	94	-
IR 91648-B-234-B	582	2362	1554	4453	3628	3966	-	54	80	67	96	95	95	-	113	100	107	94	101	97	-
IR 91648-B-235-B	242	3009	1685	5148	3693	4479	105	64	77	71	98	83	89	81	111	85	98	106	81	93	110
IR 91648-B-236-B	799	2044	1501	4420	3163	3952	-	52	76	63	86	66	78	-	93	86	90	90	88	88	-
IR 91648-B-237-B	0	1116	324	2299	3194	3047	553	-	70	63	94	79	87	82	-	92	96	98	88	93	95
IR 91648-B-238-B	599	1853	1269	5958	4280	5200	-	63	81	72	101	98	100	-	99	96	98	95	94	100	-
IR 91648-B-239-B	1509	2559	2078	5331	3669	4402	122	63	79	72	99	114	106	81	98	89	94	90	96	93	113
IR 91648-B-240-B	1579	2731	2099	3577	4945	4357	1173	63	76	70	90	75	83	91	88	79	84	82	80	81	97
IR 91648-B-241-B	663	2134	1449	3704	4387	4021	-	51	75	63	90	89	90	-	105	94	100	94	95	94	-
IR 91648-B-242-B	178	391	278	3304	2766	3101	-	86	95	90	152	117	134	-	98	84	91	84	84	84	-
IR 91648-B-243-B	653	1568	1191	4569	2628	3489	-	67	99	83	117	129	123	-	109	100	105	92	103	98	-
IR 91648-B-244-B	453	1940	1151	4476	3226	3854	-	76	84	80	111	102	107	-	102	99	100	93	91	92	-
IR 91648-B-245-B	1374	1882	1558	3639	3537	3591	325	96	100	98	144	140	142	99	88	88	88	84	80	82	100
IR 91648-B-246-B	236	1263	742	4694	3605	4128	608	47	74	61	90	91	90	80	111	98	103	99	95	97	102
IR 91648-B-248-B	840	1671	1282	5797	5568	5658	-	54	90	74	101	96	99	-	105	92	98	98	90	94	-
IR 91648-B-250-B	1212	1576	1363	3185	1953	2585	-	74	87	81	103	99	101	-	95	90	92	93	85	89	-
IR 91648-B-251-B	374	1913	1068	6968	4546	5758	-	80	81	80	125	113	119	-	101	96	99	92	92	92	-
IR 91648-B-252-B	1108	3435	2400	4453	5159	4828	-	52	68	59	82	89	87	-	101	87	94	93	83	91	-
IR 91648-B-253-B	411	1655	985	5074	2458	3779	-	78	70	74	92	88	90	-	103	90	96	100	85	92	-
IR 91648-B-254-B	1010	1569	1332	6712	5320	6027	-	56	75	66	91	89	91	-	101	91	96	90	90	90	-
IR 91648-B-255-B	393	1850	1132	3719	3934	3774	-	57	68	62	93	99	96	-	100	106	101	99	101	100	-
IR 91648-B-256-B	476	1682	1084	5283	3248	4385	-	51	73	62	101	110	106	-	111	107	109	100	104	102	-
IR 91648-B-257-B	530	1796	1160	4136	3289	3700	-	64	82	73	101	102	102	-	102	91	96	93	93	93	-
IR 91648-B-259-B	322	1608	1054	4621	3684	4153	-	58	67	63	95	89	91	-	103	90	97	89	92	90	-
IR 91648-B-261-B	728	2039	1414	3437	-	3067	-	62	71	66	92	84	89	-	99	87	93	97	79	90	-
IR 91648-B-262-B	714	1610	1168	4287	3003	3619	-	60	84	72	107	99	104	-	105	81	93	100	96	98	-
IR 91648-B-263-B	506	1995	1262	6558	4078	5289	-	62	87	74	103	106	104	-	108	102	105	96	93	95	-
IR 91648-B-264-B	374	1470	1027	3507	4146	3782	-	55	81	67	90	96	93	-	100	94	96	92	93	93	-
IR 91648-B-265-B	1410	2343	1936	2276	3681	3030	1102	71	84	77	94	94	94	99	91	80	85	85	80	82	88
IR 91648-B-266-B	685	2594	1688	6144	4774	5483	-	53	74	64	99	89	94	-	109	97	103	98	92	95	-
IR 91648-B-267-B	1564	1888	1652	3858	3615	3735	383	87	77	83	104	100	102	83	94	91	92	89	84	86	99
IR 91648-B-268-B	1094	2035	1581	5373	3101	4230	-	63	71	67	94	95	94	-	94	90	92	84	89	87	-
IR 91648-B-269-B	1060	2161	1648	4279	4965	4578	-	57	82	69	93	96	94	-	98	89	93	93	86	89	-
IR 91648-B-270-B	1369	1848	1716	4555	3445	3956	379	62	80	70	98	91	95	86	98	87	92	105	82	93	99
IR 91648-B-271-B	908	1543	1288	3926	3319	3754	-	93	107	100	157	127	146	-	102	92	97	84	93	87	-
IR 91648-B-272-B	542	2313	1466	5065	4103	4530	-	64	73	70	98	104	101	-	99	85	92	85	90	87	-
IR 91648-B-273-B	201	2274	1363	5120	5377	5239	321	47	73	60	90	85	88	79	106	94	100	95	94	94	102
IR 91648-B-274-B	233	2365	1421	5553	3951	4890	-	44	71	58	92	83	88	-	109	100	104	94	84	93	-
IR 91648-B-275-B	526	1224	971	4639	3502	3963	-	51	76	64	89	101	94	-	112	109	110	99	104	101	-
IR 91648-B-276-B	1071	2503	1765	5456	5065	5216	-	68	83	75	102	103	102	-	102	97	100	89	93	91	-
IR 91648-B-277-B	1646	3249	2491	4440	2777	3569	491	58	82	70	89	95	92	87	94	85	90	92	91	91	102
IR 91648-B-279-B	359	2605	1242	4380	4171	4264	-	94	92	95	131	121	126	-	94	87	90	86	88	87	-
IR 91648-B-282-B	6	1149	517	4896	2692	3748	0	49	81	68	99	102	100	68	-	94	98	96	104	100	113
IR 91648-B-283-B	294	2596	1494	6499	5278	5887	-	63	78	71	97	94	96	-	106	91	98	93	87	90	-
IR 91648-B-284-B	305	1602	1006	5816	4152	4986	-	54	82	68	98	92	95	-	103	92	97	93	95	94	-
IR 91648-B-285-B	1384	2484	1948	7311	5604	6472	389	66	81	73	99	93	96	87	97	89	93	92	85	88	106
IR 91648-B-286-B	595	2790	1655	5402	4515	4884	-	59	84	72	92	102	97	-	105	100	103	93	94	93	-
IR 91648-B-287-B	1116	2544	1780	4322	3736	4028	-	59	73	66	97	95	96	-	96	92	94	89	91	90	-
IR 91648-B-288-B	1089	1972	1522	3335	2744	3068	-	67	74	70	105	91	98	-	99	83	91	93	91	93	-
IR 91648-B-289-B	341	1668	1039	3914	3384	3622	318	54	77	66	104	111	108	89	115	102	109	90	90	90	103
IR 91648-B-290-B	1507	1813	1704	4607	1864	3468	952	69	93	81	109	133	118	101	99	85	92	85	81	83	101
IR 91648-B-291-B	911	2582	1739	5208	7054	5777	-	78	93	86	114	131	120	-	104	100	102	90	93	91	-
IR 91648-B-292-B	452	2036	1287	3731	3595	3573	-	65	80	74	101	108	104	-	112	107	110	100	98	99	-
IR 91648-B-293-B	109	2236	1554	4544	3198	3836	-	50	77	63	110	108	108	-	-	102	106	97	97	97	-
IR 91648-B-294-B	709	1817	1267	3705	4930	4324	-	57	81	69	114	109	111	-	109	98	104	100	90	95	-
IR 91648-B-295-B	1488	2819	2230	4921	4491	4560	1881	55	78	66	97	127	108	77	97	90	93	88	90	89	97
IR 91648-B-296-B	240	1825	1073	5458	4058	4766	-	57	76	66	90	91	90	-	103	96	99	94	90	92	-
IR 91648-B-297-B	544	2260	1411	3486	3114	3279	-	59	72	65	96	81	90	-	95	88	91	85	86	86	-
IR 91648-B-298-B	1764	2529	2232	3270	3690	3491	942	57	64	61	85	86	86	75	94	83	89	86	87	87	97
IR 91648-B-299-B	870	2532	1778	4152	3162	3706	-	56	83	71	94	96	95	-	124	98	109	94	78	86	-
IR 91648-B-300-B	303	2672	1574	5341	3585	4429	-	56	75	66	92	92	92	-	109	94	101	103	91	97	-
IR 91648-B-301-B	757	2235	1567	4471	3351	3914	-	54	74	63	92	91	91	-	105	99	102	93	91	92	-
IR 91648-B-302-B	595	2103	1392	4594	4907	4702	-	68	104	86	132	131	132	-	109	97	103	88	92	90	-
IR 91648-B-303-B	332	1603	1011	2784	3404	3098	-	61	84	72	88	86	87	-	102	91	96	92	85	88	-
IR 91648-B-304-B	259	2440	1429	3682	2503	3121	386	71	100	86	116	126	120	93	111	100	105	91	88	94	103
IR 91648-B-305-B	537	2153	1411	5515	4700	5094	-	60	86	73	95	90	92	-	109	98	104	95	96	95	-
IR 91648-B-306-B	609	1866	1306	4585	3200	3966	-	51	73	63	89	88	88	-	99	92	95	91	88	89	-
IR 91648-B-307-B	59	2874	2066	5246	3352	4269	-	49	81	66	94	101	97	-	-	102	107	104	83	94	-
IR 91648-B-308-B	296	2309	1399	4995	4048	4492	141	48	78	63	102	103	102	88	112	106	109	105	97	101	112
IR 91648-B-309-B	764	1673	1217	4047	3397	3765	-	76	97	86	132	115	124	-	94	89	92	85	84	84	-
IR 91648-B-311-B	1006	4033	2523	4438	3905	4208	-	68	76	72	95	88	92	-	98	100	99	88	85	86	-
IR 91648-B-315-B	381	1469	975	5085	4146	4719	-	62	84	73	103	90	97	-	99	95	97	92	84	92	-
IR 91648-B-316-B	851	2144	1504	3851	2708	3290	-	50	73	62	94	92	93	-	96	92	94	93	91	92	-
IR 91648-B-317-B	0	1005	297	4035	3369	3624	-	64	76	71	103	109	105	-	-	106	110	103	101	102	-
IR 91648-B-318-B	484	2046	1299	4046	3941	3881	-	79	90	84	89	102	96	-	117	102	109	94	103	98	-
IR 91648-B-319-B	694	3041	1912	4951	4326	4568	-	61	87	74	88	98	92	-	92	82	87	84	97	89	-
IR 91648-B-320-B	7	2452	1235	4602	3597	4123	211	57	73	66	94	87	90	84	100	91	95	92	88	90	102
IR 91648-B-322-B	764	962	844	5334	1870	4043	-	85	102	93	112	99	107	-	106	103	105	88	96	92	-
IR 91648-B-323-B	307	2467	1400	5017	4554	4788	-	60	76	68	99	91	95	-	105	96	101	97	90	93	-
IR 91648-B-324-B	30	1318	609	2877	3624	3146	0	84	76	78	81	97	90	69	-	110	115	95	105	100	113
IR 91648-B-325-B	1121	1273	1112	3100	2276	2694	-	76	80	78	97	105	102	-	101	95	98	100	81	91	-
IR 91648-B-326-B	389	1337	925	4995	4495	4726	-	55	75	65	98	98	98	-	102	95	98	93	92	92	-
IR 91648-B-327-B	638	2698	1730	5136	4359	4652	-	70	85	77	95	99	98	-	97	91	94	89	100	94	-
IR 91648-B-329-B	25	2243	1596	4917	3900	4390	328	66	68	66	88	78	83	79	-	98	102	104	109	106	107
IR 91648-B-330-B	1287	2668	1959	4699	3661	4234	975	60	64	63	92	82	87	75	94	89	91	88	82	85	102
IR 91648-B-331-B	318	2270	1279	5322	4912	5065	-	68	83	75	100	102	101	-	107	106	106	94	98	96	-
IR 91648-B-334-B	632	1226	1042	5422	3256	4338	-	69	87	78	100	92	96	-	100	94	97	97	93	95	-
IR 91648-B-335-B	331	1440	956	5534	4196	4870	-	66	110	87	105	107	106	-	104	76	90	94	81	87	-
IR 91648-B-336-B	380	2302	1398	3601	4422	3816	-	60	91	75	103	97	100	-	103	101	102	96	88	92	-
IR 91648-B-337-B	984	2537	1842	6207	5271	5713	-	54	85	70	111	107	109	-	109	102	106	98	93	95	-
IR 91648-B-338-B	1209	2185	1715	3820	4548	4190	-	68	82	76	96	98	96	-	95	89	92	88	90	89	-
IR 91648-B-339-B	0	1928	1190	6060	5428	5743	91	56	100	78	109	116	112	86	-	88	92	91	84	91	126
IR 91648-B-340-B	901	1248	955	4909	3011	3887	-	71	88	80	128	131	130	-	108	106	108	98	102	100	-
IR 91648-B-341-B	770	2138	1464	5901	4832	5390	-	74	82	78	97	90	94	-	102	89	95	99	86	93	-
IR 91648-B-342-B	323	1753	1084	5114	3931	4493	-	64	77	70	88	92	90	-	103	93	98	94	91	92	-
IR 91648-B-343-B	2138	3796	2962	4496	4798	4674	140	69	77	72	95	91	93	76	90	86	88	84	82	83	102
IR 91648-B-344-B	706	2384	1556	4167	3234	3679	-	67	76	72	98	101	99	-	98	85	92	88	89	88	-
IR 91648-B-345-B	846	2179	1429	5196	3427	4366	-	83	89	86	117	102	109	-	89	85	87	86	88	87	-
IR 91648-B-346-B	653	2343	1519	3615	3665	3572	-	62	86	74	84	82	82	-	93	87	90	87	86	86	-
IR 91648-B-347-B	857	3163	2097	5436	4922	5166	-	53	78	66	94	98	96	-	102	93	97	91	90	91	-
IR 91648-B-348-B	385	3591	2035	5118	4014	4598	-	52	75	63	95	94	94	-	109	91	100	94	88	91	-
IR 91648-B-349-B	601	2724	1727	5713	5158	5431	-	57	85	71	100	94	97	-	109	96	103	92	96	94	-
IR 91648-B-350-B	1274	2353	1839	4175	3811	4009	-	66	80	73	97	96	96	-	96	88	92	93	95	89	-
IR 91648-B-351-B	427	2233	1292	4262	3937	4003	-	76	74	75	102	113	108	-	96	87	91	85	93	89	-
IR 91648-B-352-B	503	2339	1451	3265	3741	3560	-	57	68	63	85	93	90	-	111	104	108	101	99	100	-
IR 91648-B-353-B	33	994	164	2254	2078	2143	136	-	69	63	89	96	92	66	-	117	121	108	79	94	128
IR 91648-B-354-B	1071	1611	1359	3332	4001	3676	-	61	78	69	93	95	93	-	102	95	98	88	89	89	-
IR 91648-B-356-B	504	2769	1676	2064	2441	2289	-	66	77	71	104	95	100	-	101	86	94	91	85	88	-
IR 91648-B-357-B	181	2782	1684	5588	4988	5294	315	58	82	69	96	90	93	81	113	101	107	103	87	94	97
IR 91648-B-358-B	229	2801	1548	5261	4309	4841	-	62	84	72	96	93	94	-	99	90	94	85	81	83	-
IR 91648-B-359-B	1023	2874	1927	4543	3621	4035	-	70	75	72	98	113	105	-	101	88	94	98	83	90	-
IR 91648-B-360-B	1097	2510	1805	4444	4219	4330	-	64	68	67	90	88	88	-	92	89	91	85	92	88	-
IR 91648-B-361-B	642	2519	1632	3681	5024	4361	-	53	68	61	96	91	94	-	106	93	100	93	91	92	-
IR 91648-B-362-B	311	2544	1534	3938	4507	4048	-	49	82	65	99	91	95	-	106	91	99	96	84	90	-
IR 91648-B-363-B	991	1697	1314	3627	2435	3136	-	68	65	67	90	95	92	-	96	83	90	87	83	85	-
IR 91648-B-364-B	1261	1908	1575	4077	3095	3591	-	66	80	73	97	97	97	-	101	89	95	91	84	87	-
IR 91648-B-365-B	780	1083	983	3107	3179	3111	-	56	72	65	81	86	84	-	102	91	97	96	92	94	-
IR 91648-B-366-B	327	1917	1155	4104	4074	4120	-	53	79	66	95	86	90	-	105	94	99	98	79	88	-
IR 91648-B-367-B	981	2708	1845	6193	4899	5542	-	69	87	78	100	97	98	-	101	99	100	91	91	91	-
IR 91648-B-368-B	0	1204	449	4483	3199	3862	-	-	85	78	105	117	112	-	-	95	99	104	95	106	-
IR 91648-B-369-B	51	1984	1152	2759	2058	2386	213	-	82	74	93	104	99	86	-	117	121	105	103	104	97
IR 91648-B-370-B	501	2278	1449	5047	4446	4699	-	54	75	65	95	98	96	-	107	95	101	101	95	98	-
IR 91648-B-372-B	0	999	302	2867	4100	3401	-	82	74	80	89	90	89	-	-	117	122	106	95	107	-
IR 91648-B-373-B	454	1927	1200	4928	3307	4065	-	60	73	66	93	95	95	-	106	94	100	95	95	95	-
IR 91648-B-374-B	0	803	146	1759	3421	2834	-	71	79	74	86	97	92	-	-	88	92	102	85	93	-
IR 91648-B-375-B	624	2302	1539	4787	4379	4471	158	51	75	63	96	113	104	86	116	108	112	104	104	104	89
IR 91648-B-377-B	973	2997	1947	5497	5372	5477	-	70	79	75	103	92	98	-	98	91	95	91	82	87	-
IR 91648-B-378-B	650	1200	937	1744	3768	2612	-	46	70	58	82	101	93	-	121	98	108	103	106	104	-
IR 91648-B-379-B	0	1448	525	2019	5303	3567	19	-	67	60	84	91	87	75	-	116	120	89	113	101	112
IR 91648-B-380-B	338	2297	1346	3077	3933	3434	-	49	70	59	92	102	98	-	110	100	105	95	94	94	-
IR 91648-B-381-B	409	1361	920	4125	3812	3888	-	61	80	71	95	104	99	-	111	100	106	97	96	96	-
IR 91648-B-383-B	-	1198	457	5115	4752	4875	-	67	75	70	103	111	107	-	-	111	115	99	94	97	-
IR 91648-B-384-B	0	1365	634	4366	3983	4078	0	91	69	76	93	86	89	79	-	115	119	104	97	105	113
IR 91648-B-386-B	0	717	0	1330	2324	1526	-	-	90	84	101	108	104	-	-	115	120	102	99	104	-

## Sheet: Genotypic data
Marker	Chromosome	Position	IR 91648-B-1-B	IR 91648-B-2-B	IR 91648-B-3-B	IR 91648-B-4-B	IR 91648-B-5-B	IR 91648-B-6-B	IR 91648-B-7-B	IR 91648-B-8-B	IR 91648-B-9-B	IR 91648-B-12-B	IR 91648-B-13-B	IR 91648-B-15-B	IR 91648-B-16-B	IR 91648-B-17-B	IR 91648-B-18-B	IR 91648-B-19-B	IR 91648-B-20-B	IR 91648-B-23-B	IR 91648-B-24-B	IR 91648-B-26-B	IR 91648-B-28-B	IR 91648-B-29-B	IR 91648-B-30-B	IR 91648-B-31-B	IR 91648-B-32-B	IR 91648-B-33-B	IR 91648-B-35-B	IR 91648-B-36-B	IR 91648-B-37-B	IR 91648-B-38-B	IR 91648-B-39-B	IR 91648-B-40-B	IR 91648-B-41-B	IR 91648-B-42-B	IR 91648-B-43-B	IR 91648-B-44-B	IR 91648-B-45-B	IR 91648-B-47-B	IR 91648-B-48-B	IR 91648-B-49-B	IR 91648-B-50-B	IR 91648-B-51-B	IR 91648-B-52-B	IR 91648-B-53-B	IR 91648-B-54-B	IR 91648-B-55-B	IR 91648-B-56-B
id1000027	1	0	AA	BB	AB	AA	AA	AA	AA	AA	BB	-	AA	BB	AA	-	AA	AB	AA	AA	AB	BB	BB	AA	AA	-	BB	AA	AA	AB	BB	AA	AB	AB	AA	AA	BB	BB	AA	AA	AA	AA	AA	AA	AA	AB	AA	AA	AA
id1001073	1	7.7	AA	AA	AB	AA	AA	BB	AA	AB	BB	AB	AA	BB	AA	BB	AA	AB	AA	AA	AB	BB	AB	AA	AA	AB	BB	AA	AA	BB	BB	AA	AB	AB	AA	AA	BB	BB	AA	AA	AA	AA	AA	AA	AA	BB	AA	BB	AA
id1001973	1	15.2	-	-	-	AA	AA	AB	AA	-	BB	-	AA	BB	AA	BB	AA	AB	-	AA	AB	BB	-	AA	AA	AB	BB	-	AA	BB	-	AA	AB	AA	AA	AA	-	AA	AA	AA	AA	AA	AA	-	AA	AB	AA	-	AA
id1003559	1	47.5	AA	AA	-	AB	AA	AA	AA	-	AA	AA	AA	BB	AB	AB	AA	AB	AB	AA	AB	AA	AB	AA	-	AB	AA	AA	-	BB	AB	AA	BB	AA	AA	AA	AA	AA	AA	AA	AA	AA	AA	AA	AB	AA	AA	AA	BB
id1006772	1	72.3	-	AA	AA	AA	AA	AA	AA	AA	AA	AA	AA	-	AB	-	AA	AA	AA	AA	AB	AA	AA	AA	-	-	AA	AA	AA	AA	AA	AA	AA	AA	AA	AA	AA	AA	AA	BB	AA	AA	AA	AB	-	-	AA	AA	BB
id1004849	1	78.8	AA	AA	AA	AA	AA	AA	AA	BB	BB	AA	AA	-	-	-	AA	BB	AA	AA	-	AA	-	AA	-	AA	BB	AA	BB	AA	-	AA	BB	AA	AA	AA	AA	AA	AA	BB	AA	AA	AA	-	-	AA	AA	BB	BB
id1020204	1	82	AA	AA	AA	-	AA	BB	AA	AA	AA	AA	AA	AA	AA	AA	AA	AA	AA	AA	AA	AA	AA	AA	AA	AA	AA	AA	AA	AA	AA	-	-	AA	AA	AA	AA	AA	AA	AA	AA	AA	AA	AA	AA	-	AA	-	AA
id1016322	1	84.6	AA	AA	AA	AB	AB	AA	AA	AA	AA	AA	AA	AA	AA	AA	-	AA	AA	AA	AA	AA	AA	AA	AA	AA	AA	AA	AA	AA	AA	AA	-	AA	-	AA	AA	AA	AA	AA	AA	AA	AA	AA	AA	AB	AA	AA	AA
wd1001450	1	98	AA	AA	-	AB	AA	AA	AA	AA	BB	AA	AA	AA	AA	AA	AA	AB	AB	AA	AA	-	-	AA	-	AA	AB	AA	AB	AA	AA	AA	AA	AA	-	AA	AA	AA	AA	AA	AA	AA	AA	AA	AB	AB	AA	BB	AA
id1012784	1	108.9	AA	AA	-	BB	AB	BB	BB	AA	BB	AA	BB	-	AA	-	AA	AB	BB	AA	AA	AB	-	BB	AA	BB	BB	BB	AB	AA	AA	AA	AA	-	AA	AA	AA	AA	AA	AA	AA	AA	-	AA	AA	AB	AA	BB	AA
id1014783	1	127.4	AA	BB	AB	AB	-	BB	AA	AB	BB	-	AA	BB	AA	AB	BB	-	AA	AA	AB	BB	AA	AA	-	AB	BB	BB	AB	AA	BB	AA	BB	AA	AB	BB	AA	AA	AA	AA	AA	AA	AA	AA	AB	AA	AA	BB	AA
id1021344	1	154.1	AA	BB	AB	AB	BB	BB	AA	AB	BB	BB	AA	BB	AA	AB	-	AB	AA	AA	AB	BB	AB	AA	-	AB	BB	AA	AA	AA	AB	AA	AB	AB	AA	BB	AA	AB	AA	AA	AA	AA	AA	AA	AA	AB	AA	AA	AA
id1012929	1	169.4	AA	AA	AA	AA	AB	BB	AA	BB	AA	AA	AA	-	AA	AB	AA	BB	AA	AA	-	AB	AA	AA	-	AB	AA	BB	AA	AA	BB	AA	-	AA	AA	BB	AA	AA	AA	AA	AA	AA	AA	AB	AA	AB	AA	AB	AA
id1004164	1	177.3	AA	AA	AA	AA	AA	AA	AA	AA	AA	AA	AA	AA	AA	-	AA	AB	AA	AA	AA	AA	AA	AA	AA	AA	AA	AA	AA	AA	AA	AA	AA	AA	AA	AA	AA	AA	AA	AA	AA	AA	AA	AA	AA	AA	AA	BB	AA
id1007852	1	181.5	AA	-	-	-	AA	BB	BB	AA	AA	AA	BB	AA	AA	AA	AA	-	AB	AA	AA	AA	AA	BB	AA	AB	AA	BB	AA	AA	AA	AA	AA	AA	AA	AA	AA	AA	AA	AA	AA	AA	AA	AA	AA	-	AA	AA	AA
id1028615	1	184.6	AA	AA	-	AA	-	BB	BB	AA	AA	AA	BB	AA	AA	AA	AA	AA	AA	AA	AA	AA	AA	BB	AA	BB	AA	BB	AA	AA	AA	AA	-	AA	AA	AA	AA	AA	AA	AA	AA	AA	AA	AA	AA	AA	AA	AA	AA
id1020667	1	188.6	AA	AA	AA	AB	AA	BB	BB	AB	AA	AA	BB	AA	AA	AA	AA	AB	BB	AA	AA	AA	AA	BB	AA	AA	AA	BB	AA	AA	AA	AA	AB	AA	AA	AA	AA	AA	AA	AA	AA	AA	AB	AA	AA	AB	AA	-	AA
id1010697	1	204.9	AA	-	AA	-	-	BB	BB	AA	AA	AA	BB	AB	AA	-	AA	-	BB	AA	AB	AA	AA	BB	-	BB	AA	BB	AA	AA	AA	AA	AA	AA	AA	AA	AA	AA	AA	AA	AA	AA	AA	AA	AA	AB	AA	AA	BB
id2000096	2	0	AA	AB	AA	AA	-	AA	AA	AB	AB	AA	AA	-	AA	AB	AA	AA	AA	AA	AA	AA	AA	AA	-	AA	-	-	AA	AA	BB	AA	AA	AA	AA	AA	AB	AA	AA	AA	AA	AA	AA	AA	AA	AB	AA	AA	AA
id2001842	2	14.9	AA	AA	AA	-	-	BB	BB	-	AA	AA	-	AB	AA	AA	AA	-	AB	AA	AB	AA	AA	BB	AB	AB	AA	BB	AA	AA	AA	AA	AB	AA	AA	AA	AA	AA	AA	AA	AA	AA	AA	AA	AA	-	AA	AB	AA
id2002229	2	24.3	AA	AA	AA	AA	AA	BB	AA	AA	AA	AA	AA	AA	AA	AA	AA	-	BB	AA	AA	AA	AA	AA	AA	-	AA	BB	AA	AA	AA	AA	AA	AA	AA	AA	AA	AA	AA	AA	AA	AA	AA	AA	AA	-	AA	AA	AA
id2001301	2	25.8	AA	AA	AA	-	AA	BB	AA	AA	AA	AA	AA	AA	AA	AA	AA	AA	AA	AA	AA	AA	AA	AA	AA	AA	AA	BB	AA	AA	AA	AA	-	AA	AA	AA	AA	AA	AA	AA	AA	AA	AA	AA	AA	-	AA	AA	AA
id2002865	2	28.7	AA	AA	AA	AA	-	BB	AA	AA	AA	AA	AA	AA	AA	AA	AA	AA	AA	AA	-	AA	-	AA	AA	-	AA	BB	AA	AA	AA	AA	AB	AA	AA	AA	AA	AA	AA	AA	AA	AA	AA	AA	AA	AA	AA	AA	AA
id2004861	2	37.4	AA	AA	AA	-	-	AA	AA	AA	AB	AA	AA	AB	AA	-	AA	AA	AA	AA	AB	AB	AA	AA	AA	AA	BB	AA	AA	-	BB	AA	AA	AA	AA	AA	AA	-	AA	AA	AA	AA	AA	AA	AA	AB	AA	AB	AA
id2003908	2	43.3	AA	AA	AA	AB	AB	AA	AA	AA	AA	AA	AA	AB	AA	AA	AA	AA	AA	AA	AB	AB	AA	AA	AB	AA	AA	AA	-	AB	-	AA	AA	AA	AA	AA	AA	AB	AA	AA	AA	AA	AA	AA	AA	AB	AA	AA	AA
id2008705	2	54.9	AA	AA	AA	-	-	AA	AA	AB	AA	AA	AA	AA	AA	AA	AA	AA	AA	AA	AA	AA	AA	AA	AA	AB	AA	BB	AA	AA	AA	AA	AA	AA	AA	AA	AA	AA	AA	AA	AA	AA	AA	AA	AA	-	AA	AB	AA
id2006621	2	58.9	AA	AB	AA	-	-	AA	BB	AB	AA	AA	BB	AA	AA	AA	AA	AA	AB	AA	AA	AA	AA	BB	AA	-	AA	AA	AA	AA	AA	AA	AA	AA	AA	AA	AA	AA	AA	AA	AA	AA	AA	AA	AA	AA	AA	AA	AA
id2006486	2	67.1	AA	AB	-	-	-	AA	BB	-	AB	-	BB	-	-	AB	AA	AA	BB	AA	AB	BB	AA	BB	AA	BB	-	-	AA	AB	BB	AA	-	-	-	AA	AA	-	-	AA	AA	AA	AA	AA	AA	-	AA	AB	-
id2006643	2	70.9	AA	AB	AA	BB	BB	AA	BB	-	AB	AA	BB	AB	AA	-	AA	AA	BB	AA	AB	BB	AA	BB	AB	BB	AB	AA	AA	AB	BB	AA	-	AA	AA	AA	AA	AB	AA	AA	AA	AA	AA	AA	AA	AB	AA	AA	AA
id2007213	2	74.3	AA	AB	BB	AB	AB	BB	BB	-	AB	AA	BB	AB	AA	-	AA	AA	BB	AA	AB	BB	AA	BB	AB	-	AB	BB	AA	AB	BB	AA	-	AA	AA	AA	BB	-	AA	AA	AA	AA	AA	AA	AA	AB	AA	BB	AA
id2007818	2	80.2	AA	AA	BB	-	BB	AA	AA	AA	AB	AA	AA	AB	AA	AB	AA	AA	AA	AA	AA	BB	AA	AA	AA	-	-	BB	AA	AB	AA	AA	AB	AA	AA	AA	BB	AA	AA	AA	AA	AA	AA	AA	AA	AB	AA	BB	AA
id2011110	2	83.8	AA	BB	BB	BB	AA	BB	AA	BB	BB	AA	AA	-	AA	-	AA	AA	BB	AA	AA	BB	AA	AA	AA	-	-	BB	AA	AA	AA	AA	-	BB	-	-	-	AA	AA	AA	AA	AA	AA	-	AA	AA	AA	BB	AA
id2011535	2	86.1	AA	AA	-	-	-	BB	AA	AB	AA	AA	AA	AA	AA	AA	AA	AA	BB	AA	AA	AA	AA	AA	AA	-	AA	BB	AA	AA	AA	AA	AA	-	AA	AA	AA	-	AA	AA	AA	-	AA	AA	AA	AA	AA	AA	AA
id2005230	2	88.4	AA	AB	AA	-	-	BB	BB	-	AA	AA	BB	AA	AA	AA	AA	AA	BB	AA	AA	AA	AA	BB	AA	BB	AA	BB	AA	AA	AA	AA	-	AA	-	AA	AA	AA	AA	AA	AA	AA	AA	AA	AA	AA	AA	-	AA
id2008112	2	90.7	AA	AA	AA	AB	AA	AA	AA	AA	AA	AA	AA	AA	AA	AA	AA	AA	-	AA	AA	AA	AA	AA	AA	AA	AA	BB	AA	AA	AA	AA	AA	AA	AA	AA	AA	AA	AA	AA	AA	AA	AA	AA	AA	AA	AA	AA	AA
id2010102	2	93.8	AA	AA	AA	-	AA	BB	AA	AA	AA	AA	AA	AA	AA	AA	AA	AA	BB	AA	AA	AA	AA	AA	AA	-	AA	BB	AA	AA	AA	AA	AA	AA	AA	AA	AA	AA	AA	AA	AA	AA	AA	AA	AA	AA	AA	-	AA
id2013887	2	95.1	AA	AA	AA	-	-	AA	AA	-	AA	AA	AA	AA	AA	AA	AA	-	-	AA	AA	AA	AA	AA	AA	-	AA	BB	AA	AA	AA	AA	AA	AA	AA	AA	AA	AA	AA	AA	AA	AA	AA	AA	AA	-	AA	-	AA
id2012785	2	96.4	AA	AA	AA	-	AB	AA	AA	AA	AA	AA	AA	AA	AA	AA	AA	AA	AB	AA	AA	AA	AA	AA	AA	AB	AA	BB	AA	AA	AA	AA	AA	AA	AA	AA	AA	AA	AA	AA	AA	AA	-	AA	AA	AA	AA	-	AA
id2015558	2	111.7	AA	BB	AA	AA	AA	AA	AA	-	AA	AA	AA	AB	AA	AA	AA	-	-	AA	AB	AA	AA	AA	AA	AA	AA	AA	AB	AA	AA	AA	AA	AA	AA	AA	AA	AA	BB	AA	AA	AA	BB	AA	AA	AB	BB	AA	BB
id2015233	2	114.7	AA	AA	-	-	-	AA	AA	-	AA	AA	AA	-	AA	-	AA	-	AA	AA	AB	AA	AA	AA	AA	-	AA	BB	AB	AA	AA	AA	AA	-	-	AA	AA	AA	BB	AA	AA	AA	-	AA	AA	AB	BB	AA	BB
id3000019	3	0	-	AB	BB	BB	-	BB	BB	AB	AA	BB	BB	-	AB	AB	BB	BB	AB	BB	BB	AB	BB	BB	BB	-	BB	AB	AB	BB	BB	AB	AB	BB	BB	BB	BB	BB	BB	AB	BB	BB	AB	AA	AA	AA	BB	BB	AB
id3000090	3	5.1	BB	AB	BB	BB	BB	AA	AA	AB	AA	BB	-	-	AB	AB	BB	BB	AA	BB	BB	AB	-	-	BB	AA	-	-	AB	BB	BB	-	AB	BB	BB	BB	BB	BB	BB	AB	BB	BB	AB	AA	AA	-	BB	BB	-
id3000757	3	19.5	BB	AA	-	BB	BB	AA	AA	AB	AA	BB	AA	AB	AB	AB	BB	AB	AA	BB	BB	AB	BB	AA	BB	AA	BB	BB	AB	BB	BB	AB	AB	BB	BB	BB	BB	BB	BB	AB	BB	BB	BB	AA	AB	AA	BB	BB	BB
id3000946	3	25.1	BB	AA	BB	BB	-	AB	AA	AB	AA	BB	AA	-	AB	AB	AB	AB	AA	BB	BB	AB	BB	AA	BB	-	-	BB	AB	BB	BB	AB	AB	BB	BB	BB	BB	BB	BB	-	BB	BB	BB	AA	AB	AA	BB	-	BB
id3002606	3	55	BB	AA	AA	BB	AB	BB	BB	-	AA	AA	BB	AB	AB	-	AA	-	BB	AA	AA	AA	AA	BB	AA	-	AA	BB	AB	BB	AA	AB	AB	AA	AA	AA	AA	AA	BB	AA	BB	BB	AB	AA	AB	AA	BB	AA	BB
id3002556	3	58.2	BB	AA	AA	BB	-	AA	AA	-	AA	AA	AA	-	-	-	AA	AA	AB	AA	AA	AA	AA	AA	-	AB	AA	-	AB	BB	AA	AB	AB	AA	AA	AA	AA	AA	BB	AA	BB	BB	AB	AA	AB	-	-	-	BB
id3003294	3	72.2	AB	AA	AA	AA	AA	AA	AA	AA	AA	AA	AA	AB	AB	AA	AA	AA	AA	AA	AA	AA	AA	AA	AA	AA	AA	AA	AB	BB	AA	AB	AA	AA	AA	AA	AA	AA	AA	AA	AA	BB	AB	AA	AA	AA	BB	AA	BB
id3005216	3	97.5	AA	AA	AA	AA	AA	BB	BB	-	AA	AA	BB	-	AB	AA	AA	-	AA	AA	AA	BB	AA	BB	AA	-	AA	BB	AA	AA	AA	AA	AA	AA	AA	AA	AA	AA	AA	AB	AA	AA	AA	AA	AA	AB	BB	AA	AA
id3006808	3	116.8	AA	AA	AA	AA	AA	AA	AA	AB	AA	AA	AA	AB	AA	AB	AA	AB	AA	AA	-	AA	BB	AA	AA	AA	AA	AA	AA	AA	AA	AA	AB	-	AA	AA	AA	AA	AA	AA	AA	BB	AA	AB	AB	AB	BB	-	AA
id3001701	3	139.7	-	AA	-	-	-	AB	BB	AB	AA	AA	BB	-	AA	AA	AA	AB	AA	AA	AA	AA	AA	BB	AA	AA	AA	-	AA	AA	AA	AA	AB	-	-	AA	AA	-	AA	AA	AA	AA	AA	AA	AA	-	AA	AA	AA
id3010740	3	146.1	AA	AA	AA	-	AA	BB	BB	AA	AA	AA	BB	AA	AA	AA	AA	AA	BB	AA	AA	AA	AA	BB	AA	-	AA	-	AA	AA	AA	AA	AA	AA	AA	AA	AA	AA	AA	AA	AA	AA	AA	-	AA	AA	AA	AA	AA
id3008333	3	153.1	AA	AA	AA	AB	AA	AA	AA	AB	AA	AA	AA	AA	AA	-	AA	AB	BB	AA	AA	AA	AA	AA	AA	-	AA	BB	AA	AA	AA	AA	AB	AA	AA	AA	AA	AA	AA	AA	AA	AA	AA	AA	AA	AB	AA	AB	AA
id3008419	3	158.9	AA	AA	AA	-	AA	AA	AA	AB	AA	AA	AA	AB	AA	AA	AA	BB	BB	AA	AA	AA	AB	AA	AA	AB	AA	BB	AA	AA	AA	AA	BB	AB	AA	AA	AA	AA	AA	AA	AA	AA	AA	AA	AA	AB	AA	-	AA
id3010459	3	165.3	AA	AA	AA	-	AA	BB	BB	-	AA	AA	BB	AB	AA	-	AA	AA	BB	AA	-	AA	AA	BB	AA	-	AA	BB	AA	AA	AA	AA	-	AA	AA	AA	AA	AA	AA	AA	AA	AA	AA	AA	AA	AB	AA	AA	AA
id3010173	3	167.8	AA	AA	AA	-	AB	BB	BB	-	AA	AA	BB	AA	AA	AA	AA	AA	BB	AA	AA	AA	AA	BB	AA	BB	AA	BB	AA	AA	AA	AA	AB	AA	AA	AA	AA	AA	AA	AA	AA	AA	AA	AA	AA	AA	AA	-	AA
id3005879	3	170.4	AA	AA	AA	AA	-	BB	BB	-	AA	AA	-	AA	AA	AA	AA	-	-	AA	AA	AA	AA	BB	AA	BB	AA	BB	AA	AA	AA	AA	AA	AA	AA	AA	AA	AA	AA	AA	AA	AA	AA	AA	AA	AA	AA	AA	AA
id3012786	3	173.8	AA	AA	AA	BB	AA	AA	BB	AA	AB	AA	BB	-	AA	BB	AA	BB	AB	AA	AA	-	AA	BB	AA	-	AB	BB	AA	AA	AA	AA	BB	AA	AA	AA	AA	AA	AA	AA	AA	AA	AA	AA	AA	AA	AA	AA	AA
id3013447	3	176.6	AA	AB	AA	-	AA	AA	AA	AA	AA	AA	AB	-	AA	-	AA	BB	AB	AA	AA	AA	BB	AA	AA	-	-	-	AA	AA	AA	AA	BB	AA	AA	AA	AA	AA	AA	AA	AA	AA	AA	AA	AA	AA	AA	AA	AA
id3015703	3	185.6	AA	AB	-	AB	-	BB	AA	AB	AA	-	AA	AB	AA	BB	AA	BB	AA	AA	AA	BB	BB	AA	AA	-	AA	BB	AA	AA	AA	AA	AB	AA	AA	AA	BB	BB	AA	AA	AA	AA	AA	AA	-	AB	AA	BB	AA
id3018242	3	191.6	AA	BB	AB	-	AB	BB	AA	-	AA	AB	AA	BB	AA	BB	AB	AB	AB	AA	AA	AB	BB	AA	AA	AB	AA	BB	AA	AA	AA	AA	AB	AB	BB	AA	BB	BB	AA	AA	AA	AA	AA	AA	AA	AB	AA	BB	AA
id4001205	4	0	AA	BB	AA	-	-	BB	-	AA	-	AA	-	AA	AA	-	-	AA	-	AA	AA	AA	AA	-	AA	AA	-	BB	AA	AA	AA	AA	AA	AA	AA	AA	AA	AA	AA	AA	AA	AA	AA	AA	AA	AA	AA	BB	AA
id4007322	4	0.7	AA	AA	-	-	AA	-	AA	-	AA	AA	AA	AA	AA	AA	AA	AA	-	AA	AA	AA	AA	AA	AA	-	AA	BB	AA	AA	AA	AA	AA	AA	AA	AA	AA	AA	AA	AA	AA	AA	AA	AA	AA	AA	AA	BB	AA
ud4001019	4	2.7	AA	AA	-	AB	AA	AA	AA	AB	AA	AA	AA	AA	AA	AA	AA	AA	AA	AA	AA	AA	AA	AA	AA	AA	AA	BB	AA	-	AA	AA	AA	AA	AA	AA	AA	AA	AA	AA	AA	AA	AA	AA	AA	-	AA	-	AA
id4003690	4	9.1	AA	AA	AA	-	AA	AA	AA	AB	BB	AB	AA	-	AA	-	AA	BB	-	AA	AA	AB	BB	AA	AA	AA	BB	BB	AA	AA	AA	AA	-	BB	AA	AA	AA	AA	AA	AA	AA	AA	AA	-	AA	AA	AA	-	AA
ud4000437	4	11	AA	AA	AA	BB	AA	BB	AA	AB	BB	AB	AA	AB	AA	-	AA	BB	AA	AA	AA	AB	BB	AA	AA	AA	BB	BB	AA	AA	AA	AA	AB	BB	AA	AA	AA	AA	AA	AA	AA	AA	AA	-	AA	AA	AA	AA	AA
id4003931	4	15.5	AA	AA	-	BB	AA	BB	BB	AB	BB	-	BB	-	AA	BB	AA	BB	AB	AA	AA	AB	BB	BB	AA	BB	BB	-	AA	AA	AA	AA	BB	BB	AA	AA	AA	AA	AA	AA	AA	AA	AA	-	AA	AB	AA	BB	AA
id4004507	4	22.4	AA	BB	AA	BB	AA	BB	BB	AB	BB	AB	BB	AB	AA	AB	AA	BB	BB	AA	AA	AB	BB	BB	AA	BB	BB	-	AA	AA	AA	AA	BB	-	AB	AA	AA	AA	AA	AA	AA	AA	AA	AB	AA	-	AA	AA	AA
id4000869	4	31.9	-	AA	AA	AB	AB	BB	AA	AA	AA	AA	AA	AA	AA	AA	AA	AA	BB	AA	AA	AA	AA	AA	AA	AB	AA	BB	AA	AA	AA	AA	AA	AA	AA	AA	AA	AA	AA	AA	AA	AA	AA	AA	AA	AB	AA	BB	AA
id4005072	4	34.4	AA	BB	AA	AB	AA	AA	AA	AA	AA	AA	AA	AA	AA	AA	AA	AA	BB	AA	AA	AA	AA	AA	AA	AB	AA	BB	AA	AA	AA	AA	AA	AA	AA	AA	AA	AA	AA	AA	AA	AA	AA	AA	AA	AB	AA	BB	AA
id4005389	4	37	AA	BB	AA	-	AA	-	AA	BB	BB	AA	AA	BB	AA	BB	AA	BB	BB	AA	AA	BB	BB	AA	AA	AB	BB	BB	AA	AA	AA	AA	-	BB	AA	AA	AA	AA	AA	AA	AA	AA	AA	-	AA	AB	AA	-	AA
id4005570	4	41.5	AA	AA	AA	AA	AA	AA	AA	BB	BB	AA	AA	BB	AA	BB	AA	BB	AA	AA	AA	-	BB	AA	AA	AA	BB	AA	AA	AA	AA	AA	BB	BB	AA	AA	AA	AA	AA	AA	AA	AA	AA	AB	AA	AA	AA	AA	AA
id4012189	4	49.8	AA	AA	AA	AA	AA	AA	BB	-	AA	AA	BB	AA	AA	AB	AA	-	AA	AA	AA	AA	AA	BB	AA	AA	AA	AA	AA	AA	AA	AA	AA	AA	AA	-	AA	AA	AA	AA	AA	AA	AA	AA	AA	AA	AA	AA	AA
id4011683	4	53.5	AA	AA	AA	AB	AA	AA	BB	AA	AA	AA	BB	AA	AA	AA	AA	AA	BB	AA	AA	AA	AA	BB	AA	-	AA	BB	AA	AA	AA	AA	AA	AA	AA	AA	AA	AA	AA	AA	AA	AA	AA	AA	AA	AA	AA	-	AA
id4001882	4	54.8	AA	AA	AA	-	AA	BB	BB	-	AA	-	BB	AA	AA	AA	AA	AA	-	AA	AA	AA	AA	BB	AA	BB	AA	BB	AA	AA	-	AA	-	AA	AA	AA	AA	AA	AA	AA	AA	AA	AA	AA	AA	AA	AA	AA	-
id4004461	4	56.5	AA	AA	AA	AA	AA	BB	BB	AB	AA	AA	BB	AA	AA	AA	AA	AA	AB	AA	AA	AA	AA	BB	AA	-	AA	AA	AA	AA	AA	AA	AB	AA	AA	AA	AA	AA	AA	AA	AA	AA	AA	AA	AA	AA	AA	-	AA
id4009390	4	102	AA	AA	BB	-	AB	AA	AA	-	AA	AA	AA	BB	BB	-	AA	AB	AB	AB	AB	AA	AA	AA	BB	AB	AA	AA	BB	AA	BB	BB	AA	AB	AA	AB	AB	AA	AA	AA	AA	AB	AA	AA	-	AB	BB	-	AA
id5000045	5	0	AA	AA	AA	AA	AA	AA	AA	-	AA	AA	AA	AB	AA	-	AA	AA	AA	BB	AA	AA	AA	AA	-	-	AA	AA	-	BB	AA	AA	AA	AA	AA	AA	AA	AA	BB	BB	AA	AA	BB	AA	AA	AA	AB	AA	AA
wd5002636	5	13.5	AA	-	-	AA	AA	AA	BB	-	AA	AA	BB	AA	AA	AA	AA	-	BB	AA	AA	AA	AA	BB	AA	AB	AA	-	AA	AA	AA	AA	AA	AA	AA	AA	AA	AA	AA	AA	AA	AA	AA	AA	AA	AA	AA	AA	AA
id5001470	5	14.2	-	AA	-	AA	-	-	BB	AA	AA	AA	BB	-	AA	AA	AA	AA	-	AA	AA	AA	AA	BB	AA	AA	AA	AA	AA	AA	AA	AA	AA	-	AA	AA	AA	AA	AA	AA	AA	AA	AA	AA	AA	-	AA	-	AA
id5004295	5	25.5	AA	AA	-	AA	AA	AA	AA	AA	AA	AA	AA	-	AA	-	AA	AA	AA	AA	AA	AA	AA	AA	AA	-	AA	AA	BB	AA	AA	BB	AA	AA	AA	AA	AA	AA	AA	AA	AA	AA	AA	AA	AB	AA	BB	AA	AA
id5006116	5	38.9	AA	AA	AA	BB	AA	BB	AA	-	AA	AA	AA	AA	AA	AA	AA	AB	AB	AA	AA	AA	AA	AA	AA	AB	AA	BB	AA	AA	AA	AA	-	AA	AA	AA	AA	AA	AA	AA	AA	AA	AA	AA	AA	AB	AA	AA	AA
id5007323	5	43.2	AA	AA	AA	AB	AA	AA	AA	-	AA	AA	AA	AA	AA	AA	AA	-	AA	AA	AA	AA	AA	AA	AA	-	AA	BB	AA	AA	AA	AA	AA	AA	AA	AA	AA	AA	AA	AA	AA	AA	AA	AA	AA	-	AA	-	AA
id5003638	5	45.9	AA	AA	-	-	-	BB	BB	AA	AA	AA	BB	-	AA	AA	AA	AB	AB	AA	AA	AA	AA	BB	AA	AB	-	-	AA	AA	AA	AA	AB	-	-	AA	AA	-	AA	AA	AA	AA	AA	AA	AA	-	AA	AA	AA
id5001772	5	48.3	AA	AA	AA	AA	AA	AA	AA	-	AA	AA	AA	AA	AA	AA	AA	-	AB	AA	AA	AA	AA	AA	AA	-	AA	AA	AA	AA	AA	AA	-	AA	AA	AA	AA	AA	AA	AA	AA	AA	AA	AA	AA	AA	AA	-	AA
id5014947	5	49.1	AA	BB	-	-	-	-	AA	-	AA	-	AA	-	AA	-	-	AA	-	AA	-	AA	AA	AA	AA	AA	AA	-	AA	AA	AA	AA	AA	-	-	AA	AA	BB	AA	AA	AA	AA	AA	-	AA	-	AA	BB	-
id5013100	5	50.6	AA	AA	AA	-	-	-	AA	AB	AA	AB	AA	BB	AA	AA	AB	AA	AB	AA	AB	AA	BB	AA	-	AA	AA	BB	AA	AA	BB	AA	-	BB	-	AA	AA	-	AA	AA	AA	AA	AA	-	AA	AA	AA	AA	AA
id6000009	6	0	AA	AA	BB	BB	-	BB	AA	BB	AA	AA	AA	AB	AA	AA	AA	AB	BB	AA	BB	AA	BB	AA	BB	AB	BB	BB	AB	AA	AA	AA	BB	AB	AA	AB	BB	AB	BB	AA	BB	AA	AA	-	-	-	AA	AB	BB
id6000859	6	12.5	AA	AA	BB	-	-	AA	AA	BB	AA	AA	AA	AB	AA	AA	AA	AB	AA	AA	AB	AA	BB	AA	-	AA	BB	AA	AB	AA	AA	AA	-	-	AA	AB	BB	AB	BB	AA	BB	AA	AA	BB	-	-	AA	AA	BB
id6001960	6	26.2	-	AA	AA	AB	AA	BB	BB	-	AA	AA	BB	-	AB	AB	AA	AB	AA	AA	AB	AA	BB	BB	-	AA	BB	AA	AB	AA	AA	AA	-	BB	AA	AA	AA	AA	AB	-	AB	AA	AA	BB	-	AA	AA	-	BB
id6002884	6	35.9	-	AA	AA	-	-	BB	BB	AA	AA	AA	BB	AB	AB	AB	AA	AB	BB	AA	AA	AA	BB	BB	-	AB	BB	AA	AA	AA	AA	AA	AB	BB	AA	AA	AA	AA	AB	AA	BB	AA	AA	AB	-	AB	AA	AA	AA
id6004029	6	61.3	-	AA	AA	-	-	AA	BB	AA	AA	AA	BB	BB	AB	AB	AA	AB	AA	AA	AB	AA	AB	BB	-	AA	AA	BB	AA	AA	AB	AA	-	BB	AA	AA	AA	AA	-	AB	AB	AA	BB	AB	-	AA	AA	AA	AA
id6004850	6	75.3	-	AA	AA	BB	AA	AB	-	-	AA	AA	BB	BB	AB	AB	AA	AB	BB	AA	AB	AA	AB	BB	-	AB	AA	BB	AA	AA	AB	AA	-	BB	AA	AA	AA	AA	AA	AB	AB	AA	-	AB	AB	AB	AA	AA	AA
id6006336	6	90.4	-	AA	AA	AA	AA	BB	BB	-	AA	AA	BB	AB	-	-	AA	AA	BB	AA	AA	AA	AA	BB	AA	BB	AA	AA	AA	AA	AA	AA	AA	AA	AA	AA	AA	AA	AA	AA	AB	AA	AA	AB	AB	AA	AA	-	AA
id6009055	6	96.1	-	AA	AA	AA	AA	AA	BB	-	AA	AA	BB	AB	AB	-	AA	AA	BB	AA	AA	AA	AA	BB	AA	-	AA	BB	AA	AA	AA	-	AA	AA	AA	AA	AA	AA	AA	AA	AA	AA	AA	AB	AB	AA	AA	AA	AA
ud6000218	6	112	AA	AA	AA	AB	AA	BB	AA	AB	AA	AA	AA	AA	AA	AB	AA	AA	BB	AA	AA	AA	AA	AA	AA	BB	AA	AA	AA	AA	AA	AA	AB	AA	AA	AA	AA	AA	AA	AA	AA	AA	AA	AA	AA	AA	AA	AA	AA
id6015035	6	115.2	AA	AA	AA	AA	AA	AA	BB	-	AA	AA	BB	AA	AA	AA	AA	-	-	AA	AA	AA	AA	BB	AA	AA	AA	AA	AA	AA	AA	AA	AA	AA	AA	AA	AA	AA	AA	AA	AA	AA	AA	AA	AA	-	AA	AA	AA
id6010515	6	116.2	AA	AA	AA	AA	AA	AA	BB	-	AA	AA	BB	AA	AA	AA	AA	AA	BB	AA	AA	AA	AA	BB	AA	AB	AA	BB	AA	AA	AA	AA	AA	AA	AA	AA	AA	AA	AA	AA	AA	AA	AA	AA	AA	AA	-	AA	AA
id6011613	6	117.1	AA	AA	AA	AA	-	BB	BB	-	AA	AA	BB	AA	AA	-	AA	-	BB	AA	AA	AA	AA	BB	AA	AB	AA	BB	AA	AA	AA	AA	-	AA	AA	AA	AA	AA	AA	AA	AA	AA	AA	AA	AA	AA	AA	-	AA
id6010576	6	117.8	AA	AA	-	-	-	AA	BB	AB	AA	-	BB	AA	AA	AA	AA	AB	BB	AA	AA	AA	AA	BB	AA	BB	AA	-	AA	AA	AA	AA	AB	-	AA	AA	AA	AA	AA	AA	AA	AA	AA	AA	AA	-	AA	AA	AA
id6007312	6	118.7	AA	AA	AA	AA	AB	AA	BB	AB	AA	AA	BB	AA	AA	AA	AA	AA	BB	AA	AA	AA	AA	BB	AA	-	AA	BB	AA	AA	AA	AA	AA	AA	AA	AA	AA	AA	AA	AA	AA	AA	AA	AA	AA	AA	AA	-	AA
id6012967	6	127.5	AA	AA	AA	AA	AA	AA	AA	AA	AA	AA	AA	-	AB	AA	AA	AA	AB	AA	AA	AA	AA	AA	AA	-	AA	BB	AA	AA	AA	AA	AA	AA	AA	AA	AA	AA	AA	AA	AA	AA	AA	AA	AB	AA	BB	AA	AA
id6012115	6	136.1	AA	AA	AA	AA	-	BB	AA	AA	AA	AA	AA	AB	AB	-	AA	-	AA	AA	AA	AA	AA	AA	AA	BB	AA	AA	AA	AA	AA	AA	AA	AA	AA	AA	AA	AA	AA	AA	AA	AA	AA	AA	AB	AA	BB	AA	AA
id6014475	6	149.9	AA	AA	AA	AA	AA	-	AA	AA	AA	AA	AA	AB	AB	-	AA	-	-	AA	AA	AA	AA	AA	AA	-	AA	AA	AB	AA	AA	BB	AA	-	AA	AA	AA	AA	AA	AA	AA	AA	AA	AA	AB	AA	BB	-	AA
id7000063	7	0	AA	BB	AA	BB	AA	BB	-	-	AA	AA	BB	-	AB	-	AA	AA	AA	AB	AA	AA	AA	BB	AA	-	BB	AB	AB	AA	AA	BB	-	AA	AA	AA	AA	AA	BB	BB	AA	BB	AA	AA	AB	AB	BB	BB	BB
id7000477	7	24.9	AA	AA	AA	AA	AB	AA	AA	-	AA	AA	-	AB	AA	BB	AA	AA	AA	AB	AA	AA	BB	AA	-	AA	AA	AA	AA	AA	AB	BB	AB	AB	AB	AA	AA	AA	BB	BB	AA	AB	AA	AB	AB	AA	-	AA	BB
id7001246	7	47.3	-	AA	AA	AA	AA	AA	AA	-	AA	AA	AA	AB	AB	BB	AA	-	AA	BB	AA	AA	BB	AA	AA	AA	AA	AA	AB	-	AB	AA	AB	BB	-	AA	AA	AA	AA	AA	AA	AA	AA	BB	AB	AA	AA	AA	AA
id7002801	7	62.9	BB	BB	AA	-	AB	AA	BB	-	AA	AA	BB	AB	AA	AA	AA	AA	AB	BB	AA	AA	AA	BB	AA	-	AA	-	AB	AA	AA	BB	-	AA	AA	AA	AA	AA	AA	AA	AA	AA	AA	AB	AB	AA	AA	AB	AA
id7002848	7	64.8	BB	BB	AA	BB	AB	BB	BB	AB	AA	AA	BB	AB	AA	AB	AA	AA	AB	BB	-	AA	AA	BB	AA	BB	AA	-	AB	AA	AA	BB	AB	AA	AA	AA	AA	AA	AA	AA	AA	AA	AA	-	AB	AA	AA	AB	AA
id7002907	7	83.3	AA	AA	AA	BB	AA	BB	BB	-	AA	AA	BB	AA	AA	-	AA	AB	AB	AA	AA	AA	AA	BB	AA	-	AA	-	AA	AA	AA	AA	-	AA	AA	AA	AA	AA	AA	AA	AA	AA	AA	AA	AA	AA	AA	-	AA
id7002711	7	86.8	AA	BB	AA	-	AA	BB	AA	AA	AA	AA	AA	AA	AA	AA	AA	AB	BB	AA	AA	AA	AA	AA	AA	-	AA	BB	AA	AA	AA	AA	AB	AA	AA	AA	AA	AA	AA	AA	AA	AA	AA	AA	AA	AA	AA	-	AA
id7003271	7	91	AA	BB	AA	AB	AB	BB	BB	-	AA	AA	BB	AA	AA	-	AA	AB	BB	AA	AA	AA	AA	BB	AA	BB	AA	BB	AA	AA	AA	AA	AB	AA	AA	AA	AA	AA	AA	AA	AA	AA	AA	AA	AA	AA	AA	-	AA
id7002946	7	95	AA	BB	-	-	AA	AA	AA	AA	AA	-	AA	-	AA	AA	AA	AA	-	AA	AA	AA	AA	AA	AA	AA	AA	-	AA	AA	AA	AA	AB	-	AA	AA	AA	AA	AA	AA	AA	AA	AA	AA	AA	-	AA	AB	AA
id7003047	7	96.9	AA	BB	AA	-	AA	AA	AA	AA	AA	AA	AA	AA	AA	AB	AA	-	-	AA	AA	AA	AA	AA	AA	AA	AA	AB	AA	AA	AA	AA	AA	AA	AA	AA	AA	AA	AA	AA	AA	AA	AA	AA	AA	AA	AA	-	AA
id7003043	7	98.8	AA	BB	-	-	AA	AA	AA	AA	AA	AA	AA	-	AA	BB	-	BB	-	-	AA	-	AA	AA	AA	AA	AA	-	AA	AA	AA	AA	AA	-	-	AA	AA	AA	-	AA	AA	AA	-	-	AA	-	AA	BB	AA
ud7001328	7	99.4	-	AA	AA	-	-	AA	AA	AA	AA	AA	AA	-	AA	-	AA	AA	-	BB	-	AA	AA	AA	AA	AA	AA	-	-	AA	AA	BB	-	AA	AA	AA	-	AA	AA	AA	AA	AA	AA	-	-	AA	AA	-	-
id7005631	7	107.4	AA	BB	AA	-	-	AA	BB	BB	AA	AA	BB	BB	AA	BB	AA	BB	AA	AA	AB	BB	AA	BB	AB	AB	AA	AA	AA	AA	AA	AA	-	AA	AA	AB	-	AA	AA	AA	AA	AA	AA	AB	AA	-	AA	AA	AA
id7004930	7	137.5	BB	AA	AA	AB	-	-	AA	AA	AA	AA	-	BB	AA	-	AA	-	AA	AA	BB	AB	AA	AA	-	-	AA	AA	BB	AA	AA	AB	AB	AB	AA	BB	-	AA	BB	AB	AA	AB	BB	-	AA	-	AA	-	BB
id7004343	7	151.5	BB	AA	AA	AB	AB	AA	AA	AA	AA	AB	AA	BB	AA	AB	BB	AB	AA	AA	AB	-	AA	AA	-	-	AA	AA	BB	AA	AA	AB	AB	BB	AB	BB	-	AA	BB	AB	AA	AA	BB	AB	AA	AB	AB	AA	BB
id7003702	7	172	-	BB	AA	BB	BB	BB	BB	BB	AA	AB	BB	AB	AA	AB	BB	BB	BB	AA	AA	BB	AA	BB	AA	BB	AA	BB	AB	AA	AA	AB	-	BB	-	AB	BB	AA	BB	AB	AA	AA	BB	BB	AA	AB	AB	-	AA
id8000337	8	0	AA	AA	AA	BB	AA	AA	AA	AA	AA	AA	AA	AA	AA	AA	AA	AA	-	AA	AA	AA	AA	AA	AA	-	AA	-	AA	AA	AA	AA	AA	AA	AA	AA	AA	AA	AA	AA	AA	AA	AA	AA	AA	AA	AA	AB	AA
id8000628	8	1.5	AA	AA	AA	BB	AA	AA	AA	AA	AA	AA	AA	AA	AA	AA	AA	AA	AA	AA	AA	AA	AA	AA	AA	AA	AA	AA	AA	AA	AA	AA	AA	AA	AA	AA	AA	AA	AA	AA	AA	AA	AA	AA	AA	AA	AA	BB	AA
id8000011	8	17.2	AA	AA	AA	-	-	BB	BB	-	AA	AA	BB	AB	AA	BB	AA	BB	AB	AA	AB	AB	BB	BB	-	BB	AA	BB	AA	AA	BB	AA	AB	AA	-	AA	AA	BB	AA	AA	AA	-	AA	AB	AA	AB	AA	AB	AA
id8000944	8	29.6	AA	BB	AA	-	BB	AA	BB	-	AA	AB	BB	AB	AA	BB	BB	AB	AB	AA	-	AB	AB	BB	-	AA	AA	AB	AA	AA	BB	AA	AB	AB	BB	AB	AA	AA	AA	AA	AA	-	AA	AB	AA	AB	AA	-	AA
id8001604	8	36.3	AA	BB	AA	BB	AB	AA	BB	BB	AB	BB	-	AB	AA	BB	BB	AB	AB	AA	AA	AB	AA	BB	-	-	BB	AB	AA	AA	AB	AA	AB	-	BB	AA	AA	AA	AA	AA	AA	AA	AA	AB	AA	AB	AA	AA	AA
id8002098	8	41	AA	BB	AA	AB	-	BB	BB	BB	AB	BB	BB	AB	AA	AB	BB	AB	BB	AA	AA	AB	AA	BB	BB	AB	BB	-	AA	AA	AB	AA	-	-	BB	AA	AA	AA	AA	AA	AA	AA	AA	AB	AA	AB	AA	AA	AA
id8002216	8	47.6	AA	AB	AA	AA	-	AA	AA	BB	AB	BB	AA	BB	AA	AB	BB	AB	AA	AA	AA	AB	AA	AA	-	AB	BB	-	AA	AA	AB	AA	-	AA	BB	BB	-	AA	AA	AA	AA	AA	AA	AB	AA	-	AA	AA	AA
id8002632	8	57.5	AA	-	AA	-	AB	BB	BB	AA	AA	AA	BB	AA	AA	-	AA	AB	-	AA	AA	AA	AA	BB	AA	-	AA	BB	AA	AA	AA	AA	AB	AA	AA	AA	AA	AA	AA	AA	AA	AA	AA	AA	AA	AA	AA	AA	AA
id8002841	8	58.1	AA	AB	AA	-	AB	BB	BB	AA	AA	AA	BB	AA	AA	AB	AA	AB	AB	AA	AA	AA	AA	BB	AA	BB	AA	BB	AA	AA	AA	AA	AB	AA	AA	AA	AA	AA	AA	AA	AA	AA	AA	AA	AA	AA	AA	AA	AA
id8002893	8	58.4	AA	-	AA	BB	AB	BB	BB	AA	AA	AA	BB	AA	AA	-	AA	AB	AB	AA	AA	AA	AA	BB	AA	BB	AA	-	AA	AA	AA	AA	-	AA	AA	AA	AA	AA	AA	AA	AA	AA	AA	AA	AA	AA	AA	AA	AA
id8004692	8	60.4	AA	BB	AA	BB	AA	BB	BB	-	AA	AA	BB	AA	AA	AA	AA	-	BB	AA	AA	AA	AA	BB	AA	-	AA	BB	AA	AA	AA	AA	-	AA	AA	AA	AA	AA	AA	AA	AA	AA	AA	-	AA	-	AA	-	AA
id8005525	8	65.3	AA	AA	AA	AA	AA	BB	AA	BB	AA	BB	AA	AB	AA	-	BB	-	BB	AA	AA	AA	AA	AA	AA	-	AA	-	AA	AA	AA	AA	AA	AA	BB	AA	AA	AA	AA	AA	AA	AA	AA	-	AA	-	AA	-	AA
id8005445	8	66.6	AA	BB	AA	-	-	BB	AA	BB	AA	BB	AA	AB	AA	-	BB	AB	AB	AA	AA	AA	AA	AA	AA	BB	AA	BB	AA	AA	AA	AA	AA	AA	BB	AA	AA	AA	AA	AA	AA	AA	AA	-	AA	AB	AA	AA	AA
id8006885	8	70	AA	AA	AA	BB	AB	BB	BB	-	AA	AA	BB	AA	AA	AA	AA	-	-	AA	AA	AA	AA	BB	AA	BB	AA	BB	AA	AA	AA	AA	AA	AA	AA	AA	AA	AA	AA	AA	AA	AA	AA	AA	AA	AB	AA	BB	AA
id8007265	8	70.9	AA	AA	AA	-	AA	BB	BB	-	AA	AA	BB	AA	AA	AA	AA	AA	AA	AA	AA	AA	AA	BB	AA	BB	AA	BB	AA	AA	AA	AA	AA	AA	AA	AA	AA	AA	AA	AA	AA	AA	AA	AA	AA	AB	AA	-	AA
id8006997	8	71.9	AA	AB	AA	BB	-	BB	BB	-	AA	AA	BB	AA	AA	-	AA	-	-	AA	AA	AA	AA	BB	AA	BB	AA	BB	AA	AA	AA	AA	AA	AA	AA	AA	AA	AA	AA	AA	AA	AA	AA	AA	AA	AB	AA	AB	AA
id8006881	8	81.8	AA	-	-	BB	AB	BB	BB	-	BB	-	BB	-	AA	AB	AB	AB	BB	AA	AB	-	AA	BB	AB	BB	BB	BB	AA	AA	AA	AA	AB	AA	-	BB	AA	BB	AA	AA	AA	AA	AA	AA	AA	-	AA	-	AA
ud8001656	8	84.4	AA	AB	-	BB	-	AA	AA	-	BB	-	AA	-	AA	AB	AB	-	AB	AA	AB	-	AA	AA	AB	-	-	-	AA	AA	AA	AA	AB	-	-	BB	AA	-	AA	AA	AA	AA	AA	AA	AA	-	AA	BB	AA
id8007977	8	92	AA	AA	BB	-	-	AA	AA	AA	BB	AB	AA	BB	AA	AB	AA	AB	BB	AA	-	AB	AA	AA	AA	AB	BB	-	AA	AA	AA	AA	BB	AA	AA	BB	BB	BB	AA	AA	AA	AA	AA	AA	AA	BB	AA	AB	-
id8007896	8	94.9	AA	AB	BB	AB	AB	AA	AA	AA	BB	-	AA	-	AA	AB	AA	BB	AB	AA	AB	AB	AA	AA	AA	AB	BB	AA	AA	AA	AA	AA	BB	AA	AA	BB	BB	BB	AA	AA	AA	AA	AA	AA	AA	-	AA	AA	AA
id8007471	8	98	-	AB	-	BB	-	BB	BB	-	BB	-	BB	-	AA	AB	AA	-	AB	AA	AA	AB	AA	BB	AA	AA	BB	-	AA	AA	AA	AA	BB	-	-	BB	BB	BB	AA	AA	AA	AA	AA	AA	AA	-	AA	-	AA
id8007252	8	102.9	-	AA	-	BB	AA	BB	BB	-	BB	-	BB	-	AA	AB	AA	-	AB	AA	AB	AB	AA	BB	AB	-	BB	-	AA	AA	AA	AA	BB	-	AB	BB	AA	BB	AA	AA	AA	AA	AA	AA	AA	-	AA	-	AA
id9000064	9	0	BB	AA	AB	AB	AB	AA	AA	AB	AB	AA	AA	BB	AA	BB	AA	AB	AB	AA	AB	BB	AA	AA	AB	AB	AA	AA	AA	AA	BB	BB	AA	BB	AA	AA	AA	AB	AA	AA	AA	AB	BB	BB	AA	AA	AA	AB	AA
id9001308	9	12.4	BB	AA	AA	AB	AA	AA	AA	AB	AB	AA	AA	BB	AA	AB	AA	AA	AA	AA	-	BB	AA	AA	AB	AA	AA	AA	AA	AA	BB	BB	AA	BB	AA	AA	-	AA	AA	AA	-	AA	BB	AB	AA	AA	AA	AB	AA
id9003188	9	33.6	AA	AA	AA	AB	AA	AB	BB	AA	AA	AA	BB	AA	AA	-	AA	-	AB	AA	AA	AA	AA	BB	-	AB	AA	BB	AA	AA	AA	AA	AA	AA	AA	AA	AA	AA	AA	AA	AA	AA	AA	AA	AA	AA	AA	AA	AA
id9002721	9	34.8	AA	AA	AA	AB	AA	AB	BB	-	AA	AA	BB	AA	AA	-	AA	-	AB	AA	AA	AA	AA	BB	AA	-	AA	AB	AA	AA	AA	AA	AA	AA	AA	AA	AA	AA	AA	AA	AA	AA	AA	AA	AA	AA	AA	AA	AA
id9002357	9	39.9	AA	AA	AA	AB	-	AB	AA	AA	AA	AA	AA	AA	AA	AA	AA	AA	AA	AA	AA	AA	AA	AA	AA	AB	AA	AB	AA	AA	AA	AA	AA	AA	AA	AA	AA	AA	AA	AA	AA	AA	AA	AA	AA	AA	AA	-	AA
id9004100	9	46.8	AA	-	AA	AB	-	AA	BB	-	AA	AA	BB	AB	AA	BB	AA	AA	-	AA	AA	AA	BB	BB	AA	AB	AA	-	AA	-	AA	AA	AA	BB	AA	AA	AA	AA	-	AA	AA	AA	AA	AB	AA	-	AA	AB	AA
id9004727	9	51.1	AA	BB	AA	-	AB	AA	BB	AB	AA	AA	BB	AA	AA	AA	AA	AA	BB	AA	AA	AA	AA	BB	AA	AB	AA	BB	AA	AA	AA	AA	AA	AA	AA	AA	AA	AA	AA	AA	AA	AA	AA	AA	AA	AA	AA	-	AA
id9006377	9	52.4	AA	BB	AA	BB	AA	BB	BB	-	AA	AA	BB	-	AA	BB	AA	-	BB	AA	AA	AA	BB	BB	AA	-	AA	BB	AA	AA	BB	AA	-	BB	AA	AA	AA	AA	AA	AA	AA	AA	AA	AA	AA	AA	AA	-	AA
id9007259	9	54.1	AA	BB	AA	-	AB	BB	AA	AB	AA	AA	AA	AB	AA	BB	AA	BB	AA	AA	AA	AA	BB	AA	AA	BB	AA	BB	AA	AB	BB	AA	-	BB	AA	AA	AA	AA	AA	AA	AA	AA	AA	-	AA	AA	AA	AA	AA
id9006995	9	59.9	AA	AA	AA	-	AA	AA	AA	AA	AA	AA	AA	-	AA	BB	AA	-	AA	AA	AA	AA	BB	AA	AA	AA	AA	AA	AA	AB	BB	AA	AB	-	AA	AA	AA	AA	AA	AA	AA	AA	AA	AA	AA	-	AA	-	AA
id10000391	10	0	AA	BB	AB	AB	AA	AA	AA	-	AA	AA	AA	-	AA	BB	AA	AA	AB	-	AB	BB	BB	AA	AB	-	BB	BB	AA	AA	BB	AA	AA	BB	BB	AB	AB	AA	AA	AA	AA	AA	AA	AB	AA	AB	AA	AB	AA
id10001118	10	5	AA	BB	BB	BB	AA	BB	BB	AB	AA	AA	BB	AB	AA	AB	AA	AB	BB	AA	-	BB	BB	BB	AB	-	BB	BB	AA	AA	BB	AA	-	BB	-	-	-	AA	AA	AA	AA	AA	AA	-	AA	-	AA	BB	AA
id10001636	10	10.9	AA	BB	BB	BB	AB	BB	BB	AB	AA	AA	BB	AB	AA	BB	AA	AB	AB	AA	AB	BB	BB	BB	AB	AB	BB	BB	AA	AA	BB	AA	AB	BB	-	AB	AB	AA	AA	AA	AA	AA	AA	AB	AA	AA	AA	-	AA
id10002779	10	21	AA	-	AA	AB	AA	BB	-	AA	AA	AA	BB	AA	AA	AA	AA	-	-	AA	AA	AA	AA	BB	AA	-	AA	-	AA	AA	AA	AA	-	AA	AA	AA	AA	AA	AA	AA	AA	AA	AA	AA	AA	AA	AA	AA	AA
id10003620	10	33.1	AA	BB	-	AA	AA	BB	AA	BB	AA	AA	AA	BB	AA	-	AA	AB	AA	AA	AB	BB	BB	AA	AA	-	BB	BB	AA	AA	BB	AA	AB	AA	AA	BB	AB	AA	AA	AA	AA	AA	AA	AB	AA	AA	AA	AA	AA
id10004477	10	43	AA	BB	BB	AB	AB	AA	BB	AB	AA	AB	BB	BB	AA	AB	AB	AB	BB	AA	AB	BB	BB	BB	AA	AB	BB	AB	AA	AA	BB	AA	BB	AA	AA	BB	AA	AA	AA	AA	AA	AA	AA	AB	AA	AB	AA	AA	AA
id10006250	10	69.3	-	AA	BB	AA	AB	AA	BB	AA	BB	AB	BB	BB	AA	AA	-	-	AA	AA	AB	BB	BB	BB	AB	AA	BB	AA	AA	-	AA	-	BB	AA	AA	BB	AA	AA	AB	AA	AA	AA	AA	AA	AB	AB	AA	-	AB
id11000855	11	0	AA	BB	AA	BB	AA	AB	BB	AA	BB	BB	BB	BB	AA	AB	BB	AB	AB	AA	AA	AA	AB	BB	AB	AB	BB	AA	AA	AA	BB	AA	BB	BB	AB	AB	BB	AA	AA	AA	AA	AA	AA	AA	AA	AB	AA	-	AA
id11001535	11	14.1	AA	AA	BB	-	AA	AA	AA	AA	AB	AA	AA	AB	AA	-	AA	AA	AA	AA	AA	AA	AA	AA	AB	AA	AA	AA	AA	AA	AA	AA	AA	AA	AA	AB	BB	AB	AA	AA	AA	AA	AA	AA	AA	AA	AA	-	AA
id11002304	11	15.4	AA	AA	BB	BB	AA	AA	AA	AA	-	AA	AA	-	AA	-	AA	AA	-	AA	AA	AA	AA	AA	AA	-	AA	AA	AA	AA	AA	AA	AA	AA	AA	AA	BB	BB	AA	AA	AA	AA	AA	AA	AA	-	AA	BB	AA
id11002801	11	17.4	AA	AA	AA	AA	AB	AA	AA	AA	AA	AA	AA	AA	AA	AA	AA	AA	-	AA	AA	AA	AA	AA	AA	AB	AA	AA	AA	AA	AA	AA	AA	AA	AA	AA	AA	AA	AA	AA	AA	AA	AA	AA	AA	AA	AA	AA	AA
id11006765	11	21.7	AA	AA	AA	-	AA	BB	BB	AA	AA	AA	BB	AA	AA	AA	AA	AB	-	AA	AA	AA	AA	BB	AA	-	AA	BB	-	AA	AA	AA	AA	AA	AA	AA	AA	AA	AA	AA	AA	AA	AA	AA	AA	AA	AA	AA	AA
id11006588	11	25.7	-	BB	AA	BB	AA	BB	BB	AB	AA	AA	BB	AA	AA	AB	AA	AB	BB	AA	AA	AA	AA	BB	AA	-	AA	BB	AA	AA	AA	AA	AB	AA	AA	AA	AA	AA	AA	AA	AA	AA	AA	AA	AA	AA	AA	AA	AA
id11004542	11	30.3	AA	BB	-	AA	AB	BB	AA	AB	AA	AA	AA	AA	AA	AA	AA	AA	AA	AA	AA	AA	AA	AA	AA	-	AA	BB	AA	AA	AA	AA	AB	AA	AA	AA	AA	AA	AA	AA	AA	AA	AA	AA	AA	AA	AA	AA	AA
id11008525	11	33.8	AA	BB	AA	-	-	AA	AA	-	AA	AA	AA	AA	AA	AA	AA	AA	AA	AA	AA	AA	AA	AA	AA	AA	AA	BB	AA	AA	AA	AA	AA	AA	AA	AA	AA	AA	AA	AA	AA	AA	AA	AA	AA	AA	AA	-	AA
id11009930	11	35	AA	BB	-	AA	AA	BB	AA	AA	AA	AA	AA	AA	AA	AA	-	AA	AB	AA	AA	AA	AA	AA	AA	AA	-	AA	AA	AA	AA	AA	AA	AA	-	AA	-	AA	AA	AA	AA	AA	AA	AA	AA	AA	AA	-	AA
id11009456	11	36.7	AA	AA	AA	-	AA	AA	BB	-	AA	AA	BB	AA	AA	-	AA	AA	BB	AA	AA	AA	AA	BB	AA	BB	AA	AA	AA	AA	AA	AA	AA	AA	AA	AA	AA	AA	AA	AA	AA	AA	AA	AA	AA	AA	AA	AA	AA
id11010897	11	40.4	AA	AB	-	AB	-	BB	AA	-	AA	AA	AA	AA	AA	AB	AA	AA	AB	AA	AA	AA	AA	AA	AA	AA	AA	AA	AA	AA	AA	AA	AA	AA	AA	AA	AA	AA	AA	AA	AA	AA	AA	AA	AA	AA	AA	AA	-
id11011505	11	46.8	AA	AB	BB	AB	AB	BB	BB	AB	AB	AA	BB	AB	AA	AA	AA	AA	BB	AA	AB	BB	AA	BB	AA	BB	BB	BB	AA	AB	AA	AA	AA	AA	AA	BB	BB	AA	AA	AA	AA	AA	AA	AA	AA	AA	AA	-	AA
id11009197	11	56.6	AA	BB	BB	AB	AB	BB	-	AB	AA	BB	AB	AB	AA	AB	BB	AA	BB	AA	AB	AB	AA	-	AA	BB	AA	BB	AA	AB	AA	AA	AA	AA	BB	AB	BB	AB	AA	AA	AA	AA	AA	AA	AA	AB	AA	AA	AA
ud11000372	11	71.9	AA	AA	BB	-	-	AA	AA	-	AB	AA	AA	-	AA	-	AA	AB	AA	AA	AA	AA	AA	AA	AA	AA	AA	AA	AA	AA	AA	AA	-	AA	AA	AA	BB	AB	AA	AA	AA	AA	AA	AA	AA	AA	AA	-	AA
wd11000063	11	86.2	AA	BB	AA	BB	AA	AA	BB	AA	BB	BB	BB	BB	AA	AB	-	-	AA	AA	AA	AA	BB	BB	AB	AB	BB	AB	AA	AA	BB	AA	BB	BB	AA	AB	BB	AB	AA	AA	AA	AA	AA	AA	AA	AB	AA	-	AA
id12002057	12	0	AA	AB	-	AB	AA	AA	-	AB	BB	-	AA	BB	AB	AB	AA	AB	-	AA	AB	AB	AB	AA	AA	AA	BB	BB	AA	AA	BB	AA	AB	BB	-	BB	BB	BB	AB	AB	AA	AB	AB	AB	AB	AB	AA	AA	AA
id12001582	12	13.8	AA	AA	AA	AA	AA	AA	BB	-	BB	AA	BB	BB	AB	-	AA	-	AA	AA	-	-	AB	BB	AA	AA	BB	-	AA	AA	BB	AA	-	BB	AA	BB	-	BB	AB	AB	AA	AB	-	-	AB	-	AA	-	AA
id12005302	12	36.6	AA	AB	AA	AB	-	BB	BB	-	AA	AA	BB	AA	AA	AA	AA	AB	BB	AA	AA	AA	AA	BB	AA	-	AA	AA	AA	AA	AA	AA	-	AA	AA	AA	AA	AA	AA	AA	AA	AA	AA	AA	AA	AB	AA	-	AA
id12005428	12	37.6	AA	-	AA	-	-	AA	BB	-	BB	-	BB	BB	-	-	AA	-	BB	AA	-	AA	-	BB	AA	AA	BB	BB	-	AA	-	AA	-	BB	-	BB	BB	BB	-	-	BB	AA	-	-	AA	BB	-	-	AA
id12007081	12	37.6	AA	AA	AA	-	AA	AA	BB	-	AA	AA	BB	-	AA	AA	AA	-	BB	AA	AA	AA	AA	BB	AA	AA	AA	BB	AA	AA	AA	AA	AA	AA	AA	AA	AA	AA	AA	AA	AA	AA	AA	AA	AA	-	AA	AA	AA
id12006198	12	44.7	AB	AA	AA	AA	AA	AA	AA	AA	BB	AB	AA	BB	AB	AB	AA	AB	AA	AA	AB	AA	AB	AA	AA	AA	BB	AA	AB	BB	AB	AA	AB	AB	AB	BB	BB	BB	AB	-	BB	AA	AB	AA	AA	AB	AB	AA	AA
id12006515	12	49.9	AA	AA	-	AA	AA	AA	AA	AA	BB	AB	AA	BB	AB	AB	AA	AB	AA	AA	AB	AA	AB	AA	AA	AA	BB	AA	AB	BB	AA	AA	AA	AB	-	BB	AB	BB	AB	AB	AA	AA	AB	AA	AA	AB	AB	AA	AA
id12000292	12	87.8	AA	AA	AA	AB	AB	AA	AA	AB	AA	AA	AA	AB	AB	BB	AA	AB	AA	AB	BB	AB	AB	AA	BB	AA	AB	AA	AB	AA	BB	AA	-	AA	AA	AB	AA	BB	AA	AB	AA	AA	AA	AB	AB	AB	AA	-	BB
id12007577	12	127	AA	AA	AB	AB	AB	AB	AA	AB	BB	AB	AA	BB	AB	AA	AA	BB	-	AA	AB	AA	AB	AA	AA	AA	BB	AA	AB	AB	AA	AA	AB	AB	AB	AB	AA	AA	AA	AB	AA	AA	AA	AA	AA	AB	AB	AA	AA
id12007161	12	137.9	AA	AA	AA	AB	AA	BB	-	AB	BB	AB	BB	BB	AB	AB	AA	BB	BB	AA	AB	AA	AA	BB	AA	BB	BB	BB	AB	BB	AA	AA	-	AB	-	AB	AB	AA	AA	-	AA	AA	-	AA	AA	-	-	AA	AA
ud12001360	12	153.4	AA	AA	-	-	-	AA	BB	AA	BB	-	BB	-	BB	AB	AA	BB	BB	AA	BB	AA	BB	BB	AA	AA	BB	-	AA	BB	AA	AA	AB	-	-	BB	AA	-	-	BB	AA	AA	AA	AA	AA	-	BB	BB	AA
id12007988	12	161.9	AA	AA	AB	AB	AA	BB	BB	AA	BB	AB	BB	BB	AB	-	AA	BB	BB	AA	AB	AA	AB	BB	AA	AA	BB	BB	AA	AB	AA	AA	AB	AB	AB	BB	AA	AA	AA	AA	AA	AA	AA	AA	AA	AB	-	BB	AA
id12008347	12	170.3	AA	AA	-	-	AB	BB	BB	AB	AA	AB	BB	-	AA	-	AA	BB	BB	AA	AB	AA	AB	BB	AA	AA	AA	AA	AA	AB	AA	AA	AB	-	AB	BB	AA	AA	AA	AA	AA	AA	AA	AA	AA	-	AA	AA	AA
id12008700	12	176.1	-	-	-	AA	AA	AA	BB	AB	AA	-	BB	BB	AA	-	AA	BB	BB	AA	AB	AA	AB	BB	AA	BB	AA	AA	AA	AB	AA	AA	AB	AB	-	BB	AA	AA	AA	AA	AA	AA	AA	AA	AA	-	AA	-	AA
id12009243	12	193.8	AA	-	-	AA	-	AA	AA	-	AA	-	AA	-	AA	-	AA	-	-	AA	AA	AA	AA	AA	AA	BB	-	-	AA	AA	AA	AA	AA	-	-	AA	AA	-	AA	AA	AA	AA	-	AA	AA	-	AA	AA	AA
id12009407	12	200.5	AA	AB	AA	-	-	BB	AA	AB	AA	AA	AA	AB	AA	-	AA	AA	BB	AA	AA	AA	AA	AA	AA	-	AA	BB	AA	AA	AA	AA	AA	AA	AA	AA	AA	AA	AA	AA	AA	AA	AA	AA	AA	-	AA	-	AA
ud12000118	12	212.1	AA	AA	AA	AA	-	AA	AA	AB	AA	AA	AA	AA	AA	AA	AA	AB	AB	AA	AA	AA	AA	AA	AA	AA	AA	AA	AA	AA	AA	AA	AA	AA	AA	AA	AA	AA	AA	AA	AA	AA	AA	AA	AA	AA	AA	BB	AA
ud12001525	12	215.9	AA	-	AA	-	AA	BB	AA	-	AA	AA	AA	AA	AA	AA	AA	AB	AB	AA	AA	AA	AA	AA	AA	AA	AA	BB	AA	AA	AA	AA	AA	AA	AA	AA	AA	AA	AA	AA	AA	AA	AA	AA	AA	AA	AA	AB	AA
id12007613	12	220.7	AA	-	AA	AA	AA	BB	AA	AA	AA	AA	AA	AA	AA	AA	AA	AA	BB	AA	-	AA	-	AA	AA	AA	AA	AA	AA	AA	AA	AA	AA	AA	AA	AA	AA	AA	AA	AA	AA	AA	AA	AA	AA	AA	AA	-	AA
id12010012	12	220.7	AA	AA	AA	-	-	AA	AA	-	AA	AA	AA	-	AA	AA	AA	-	BB	AA	AA	AA	AA	AA	AA	AA	AA	AA	AA	AA	AA	AA	AA	-	AA	AA	AA	AA	AA	AA	AA	AA	-	AA	AA	-	AA	AA	AA
[truncated: 288 more columns]

## Sheet: GY means adjusted for DTF
Line	GY(ADJ, LSS)	GY(ADJ, LMS)	GY(ADJ, LCS)	GY(ADJ, LNS I)	GY(ADJ, LNS II)	GY(ADJ, LCNS)	GY(ADJ, UMS)
IR 91648-B-1-B	2067.13	1440.65	1908.18	3909.42	3308	3508.59	1890.23
IR 91648-B-2-B	0	1432.12	654.127	5640.52	3129.52	4101.66	774.996
IR 91648-B-3-B	39.1132	2277.11	905.898	5132.88	3373.36	4156.74
IR 91648-B-4-B	645.176	1828.87	1078.79	4741.82	4508.64	4488.83
IR 91648-B-5-B	1126.6	2658.71	1719.63	4324.63	4171.43	4221.79
IR 91648-B-6-B	478.151	1868.44	1422.3	3054.61	3388.46	3099.86
IR 91648-B-7-B	0	2560.26	1275.79	9458.23	7689.87	8363.89	2334.41
IR 91648-B-8-B	905.022	1122.36	1007.1	5185.02	3262.7	4072.93
IR 91648-B-9-B	2550.22	2198.88	2340.25	4885.69	196.684	2370.93	940.349
IR 91648-B-12-B	2120.8	1540.29	1920.15	4791.04	4193.47	4342.73	1700.39
IR 91648-B-13-B	232.122	2594.17	1400.37	7161.39	6433.77	6602.57
IR 91648-B-15-B	1090.81	1519.8	1285.61	1819.05	2920.53	2281.92
IR 91648-B-16-B	2378.83	1722.33	1992.07	4126.83	2298.79	3036.41	990.578
IR 91648-B-17-B	90.3017	2044.94	997.063	3190.9	2073.35	2511.15
IR 91648-B-18-B	2663.57	2711.18	2622.99	5372.45	4367.67	4636.29	2252.95
IR 91648-B-19-B	304.625	1618.38	747.759	4234.55	3995.12	3883.46
IR 91648-B-20-B	1137.53	3478.45	1918.44	7005.34	6085.13	6414.33
IR 91648-B-23-B	777.763	1725.71	1307.46	4510.71	5764.34	4959.57
IR 91648-B-24-B	672.519	1961.38	1302.16	6651.94	7894.8	7066.8
IR 91648-B-26-B	543.067	1430.65	696.854	4671.28	2812.37	3696.02
IR 91648-B-28-B	762.149	1952.32	1308.15	3180.39	3596.68	3408.74
IR 91648-B-29-B	614.908	3240.09	1964.56	8811.82	7084.94	7647.53
IR 91648-B-30-B	1794.98	2177.77	2041.18	4953.99	4351.02	4429.04	569.116
IR 91648-B-31-B	446.282	1311.93	816.014	4156.75	3821.27	3799.01
IR 91648-B-32-B	1916.11	3151.88	2397.46	7237.14	4839.91	6081.01	679.76
IR 91648-B-33-B	2169.76	2033.45	2185.45	5700.1	344.214	2998.04	2424.78
IR 91648-B-35-B	715.266	2043.48	1448.04	3503.51	2946.86	2940.07
IR 91648-B-36-B	6.3793	2219.21	1145.67	2674.99	3016.32	2859.71	2220.41
IR 91648-B-37-B	1037.71	1811.47	1328.89	3238.46	3723.21	3354.62
IR 91648-B-38-B	239.598	2590.87	1235.81	3043.22	4014.55	3535.25
IR 91648-B-39-B	1324.85	1863.2	1499.4	5068.95	3185.4	4167.96
IR 91648-B-40-B	1081.4	1539.36	1414.25	4497.93	3229.91	3664.79
IR 91648-B-41-B	750.82	2134.07	1295.17	4287.77	2734.3	3446.46
IR 91648-B-42-B	2234.46	3057.17	2698.36	5010.5	4532.14	4658.27	1285.53
IR 91648-B-43-B	837.06	1838.95	1303.11	3959.08	3092.13	3517.2
IR 91648-B-44-B	1151.11	1770.73	1564.17	5482.33	3658.91	4391.79
IR 91648-B-45-B	1367.12	2038.74	1740.95	4040.75	3478.92	3643.04	1940.34
IR 91648-B-47-B	45.4339	2974.88	1322.93	4938.88	4955.19	4724.42
IR 91648-B-48-B	923.098	2216.18	1553.09	3341.23	4131.73	3608.7
IR 91648-B-49-B	306.371	1652.27	940.298	4685.47	5399.83	5082.09
IR 91648-B-50-B	1601.94	2287	2022.24	4017.42	3854.95	3859.67	1260.71
IR 91648-B-51-B	114.034	2465.66	1278.61	3533.39	3755.97	3711.01
IR 91648-B-52-B	956.794	1788.79	1317.27	4322.06	4503.42	4409.28
IR 91648-B-53-B	662.518	1115.91	852.772	2689.96	2464.4	2501.71
IR 91648-B-54-B	1348.43	2685.47	2209.27	5055.44	5752.29	5342.55
IR 91648-B-55-B	1823.14	1892.62	1883.41	5623.32	5410.5	5477.1	454.48
IR 91648-B-56-B	756.285	1904.67	1188.59	4636.32	3195.95	3760.06
IR 91648-B-57-B	2873.75	2782.44	2729.69	6020.8	5113.73	5361.29	443.44
IR 91648-B-58-B	0	3437.82	1603.11	6220.5	4598.37	5247.43	544.943
IR 91648-B-59-B	40.0815	2966.19	1527.18	6338.85	5340.93	5776.87
IR 91648-B-60-B	574.01	1140.69	759.912	2652.75	4052.89	3312.86
IR 91648-B-61-B	936.59	2212.81	1870.53	6567.54	6207.68	6066.14
IR 91648-B-63-B	353.782	2034.6	920.136	5744.77	4124.44	4917.96
IR 91648-B-64-B	61.4692	3494.32	2053.92	2327.38	3363.86	2555.37	2365.54
IR 91648-B-65-B	2636.86	2591.22	2462.8	4057.43	4175.91	3978.7	2109.63
IR 91648-B-66-B	0	2393.94	1184.98	4403.9	3726.57	3920.36	655.346
IR 91648-B-67-B	1593.73	1655.58	1789.01	3296.45	2140.06	2597.98	1271.02
IR 91648-B-68-B	1669.85	2757.86	2156.47	5029.06	5453.46	5264.06	553.743
IR 91648-B-69-B	526.521	1708.12	1058.33	5231.91	4924.78	4958.6
IR 91648-B-70-B	505.454	2300.66	1380.07	5122.52	4179.92	4563.21
IR 91648-B-71-B	906.913	3203.02	2079.92	5953.44	6271.7	5938.02
IR 91648-B-73-B	1350.42	3195.58	2268.89	5525.11	5399.82	5508.28	324.28
IR 91648-B-74-B	918.98	3390.42	2092.91	4983.47	4292.26	4609.15
IR 91648-B-75-B	1304.35	2473.11	2038.55	4944.67	3765.83	4102.86
IR 91648-B-76-B	146.17	1929.87	989.48	6393.27	4612.83	5440.85
IR 91648-B-79-B	311.258	1863.93	671.019	2713.51	3573.71	3036.71
IR 91648-B-80-B	756.433	2159.78	1179.52	3364.21	3996.33	3660.98
IR 91648-B-82-B	1332.68	2371.63	1769.45	8512.61	5616.19	6751.04
IR 91648-B-83-B	358.633	1941.93	918.726	3699.05	4262.56	3866.1
IR 91648-B-84-B	638.766	2247.76	1486.54	2926.2	3246.63	3158.04
IR 91648-B-85-B	1997.1	2943.52	2458.82	6418.38	3798.62	5028.72	856.478
IR 91648-B-86-B	571.802	3010.11	1376.89	4251.71	4455.24	4448.88
IR 91648-B-87-B	2192.93	2404.55	2330.25	6680.87	5554.26	5768.86
IR 91648-B-88-B	875.541	2049.23	1541.25	3943.62	3725.93	3781.81
IR 91648-B-89-B	1731.98	2910.2	2359.96	7003.13	6592.4	6808.1
IR 91648-B-90-B	1446.31	951.58	1171.84	3082.54	3269.54	3007.25	387.499
IR 91648-B-91-B	0	1863.26	1143.21	5416.15	4916.08	5136.14	897.99
IR 91648-B-92-B	68.716	2390.38	1543.41	3554.56	4483.29	3908.76	1674.2
IR 91648-B-93-B	309.93	2390.32	1177.36	4152.93	5258.31	4717.22
IR 91648-B-94-B	1113.83	1655.68	1449.94	3369.14	3267.43	3242.82
IR 91648-B-95-B	1867.74	2431.47	2228.3	3860.88	5079.93	4291.31	1706.45
IR 91648-B-96-B	876.878	2067.33	1447.88	2720.52	2733.73	2744.52
IR 91648-B-97-B	618.057	1813.43	1112.66	5041.11	5111.67	4840.98
IR 91648-B-98-B	592.829	2441.14	1433.8	2824.59	3142.91	3073.01
IR 91648-B-99-B	873.692	1607.69	1294.94	2577.89	2857.98	2657.22
IR 91648-B-101-B	934.405	2637.55	1946.03	3889.24	6464.91	5119.19
IR 91648-B-102-B	6.26806	1787.64	786.106	3950.77	4841.48	4300.35	377.565
IR 91648-B-103-B	1091.43	1570.3	1392.45	2937.47	3772.47	3122.18
IR 91648-B-104-B	724.057	2157.26	1051.59	2225.48	2580.96	2411.5
IR 91648-B-105-B	737.398	3030.17	1678.31	5517.91	5420.27	5434.78
IR 91648-B-106-B	120.585	1735.43	985.097	4005.8	2871.77	3705.56
IR 91648-B-107-B	506.182	2246.12	1007.83	2675.64	5179.19	3978.72
IR 91648-B-108-B	622.765	2093.73	1338.09	2695.84	3411.71	3175.26
IR 91648-B-109-B	277.535	2128.42	1211.28	4630.81	4818.23	4768.33
IR 91648-B-110-B	297.056	2205.21	992.716	3830.2	3429.48	3759.3
IR 91648-B-111-B	535.149	2071.41	1295.7	4064.04	4190.64	4092.56
IR 91648-B-113-B	130.632	2299.17	1294.16	4038.81	4031.15	3944.16
IR 91648-B-115-B	449.426	2535.92	1224.87	2466.5	3515.55	3113.88
IR 91648-B-116-B	31.1812	1786.59	1168.13	3415.65	3347.16	3327.07	750.983
IR 91648-B-118-B	523.765	2643.27	1626.23	5453.01	4842.06	5128.65
IR 91648-B-119-B	1868.94	1567.26	1475.52	2398.48	1540.56	1829.13	721.52
IR 91648-B-121-B	620.335	2134.41	1371.77	3964.62	4132.46	4019.24
IR 91648-B-122-B	0	2980.65	1522.64	3966.43	3510.86	3905.16	524.606
IR 91648-B-123-B	172.698	1291.45	645.311	2146.76	3008.02	2976.63
IR 91648-B-124-B	493.285	3489.1	1836.43	4992.52	4179.78	4599.33
IR 91648-B-125-B	52.06	2037.54	1634.61	1662.4	2197	2215.59	297.332
IR 91648-B-126-B	87.5629	2129.04	1466.56	4915.26	3802.3	4601.74	146.394
IR 91648-B-127-B	440.006	1539.64	817.768	2374.39	2861.01	2604.96
IR 91648-B-128-B	111.597	949.07	558.563	4169.41	3299.87	3946.26
IR 91648-B-129-B	778.463	2728.96	1258.25	3779.84	3325.73	3484.5
IR 91648-B-130-B	439.4	1894.15	1002.57	3533.29	3754.24	3757.91
IR 91648-B-131-B	1079.68	2483.78	1738.89	5230.25	5318.5	5263.82
IR 91648-B-134-B	216.978	1207.37	1000.35	5897.13	3060.98	4466.38
IR 91648-B-135-B	2163	2556.75	2335.18	3700.29	3560.26	3425.78	606.68
IR 91648-B-136-B	119.762	2031.01	827.228	3447.65	3370.54	3635.16
IR 91648-B-138-B	1620.07	1747.62	1618.85	4672.32	4702.71	4504.2	1848.1
IR 91648-B-139-B	975.206	2402.02	1655.38	5055.42	3843.38	4356.33
IR 91648-B-140-B	174.549	1772.81	1128.1	5643.75	2959.62	4143.35
IR 91648-B-142-B	638.809	1624.01	1310.17	4518.39	3535.76	4041.46
IR 91648-B-143-B	1698.92	2792.02	2118.08	5170.82	4453.34	4822.11	394.675
IR 91648-B-144-B	0	1806.99	720.731	2920.14	2642.83	2647.21	178.971
IR 91648-B-145-B	137.928	3523.97	1053.39	6277.66	4197.79	5451.16
IR 91648-B-146-B	1611.77	2434.89	1831.88	4494.34	4091.71	4188.96	255.043
IR 91648-B-147-B	2469.46	2356.99	2449.35	5663.15	4478.43	4922.84	5045.27
IR 91648-B-148-B	1118.95	2749.74	1934.32	3381.59	3766.63	3582.86
IR 91648-B-149-B	1145.88	2459.56	1930.44	6250.11	4427.65	5202.78
IR 91648-B-150-B	914.052	3178.86	2096.09	6235.2	4825.94	5571.31
IR 91648-B-151-B	535.141	2925.75	1588	6205.82	5183.95	5651.59
IR 91648-B-152-B	676.008	1591.24	1098.22	2776.4	4646.52	3741.25
IR 91648-B-153-B	0	2265.28	1054.38	3921.02	4062.15	3942.12	544.235
IR 91648-B-154-B	247.672	1765.91	1181.83	2933.11	2782.12	3021.65
IR 91648-B-155-B	424.109	2073.66	1133.1	3081.52	2612.26	2737.72
IR 91648-B-156-B	1069.28	2210.54	1453.66	4698.13	3104.37	3858.32
IR 91648-B-158-B	59.2445	2020.75	866.461	3473.72	4273.34	3913.74
IR 91648-B-159-B	410.338	3227.95	1257.65	2944.21	3862.21	3448.41
IR 91648-B-160-B	0	1768.45	582.584	3786.37	4641.39	4376.96	406.554
IR 91648-B-161-B	321.287	2029.77	1457.01	5668.16	3440.84	4613.04
IR 91648-B-162-B	30.2883	2870.63	1255.52	6479.29	4925.77	5624.37	297.915
IR 91648-B-163-B	102.089	1617.54	1033.15	1553.26	1511.2	1677.23	126.594
IR 91648-B-164-B	296.018	2476.88	1553.8	3506.92	2936.74	3094.03
IR 91648-B-166-B	299.654	1574.74	906.449	4912.54	2696.2	3743.7
IR 91648-B-167-B	54.3446	1050.75	638.375	3948.45	2902.3	3426.67	331.543
IR 91648-B-170-B	256.803	2562.34	1371.54	4386.35	4041.92	4359.45
IR 91648-B-171-B	39.9213	1959.97	751.937	3707.64	3533.5	3536.78
IR 91648-B-172-B	457.68	2645.54	1445.59	4650.67	3488.93	4019.33
IR 91648-B-173-B	108.181	2341.66	1423.37	4805.41	3300.2	4210.01	79.629
IR 91648-B-174-B	646.744	1904.2	1184.23	4028.82	4605.88	4410.86
IR 91648-B-175-B	147.639	1603.7	641.917	2254.33	2535.46	2439.34
IR 91648-B-176-B	49.0939	553.53	727.947	5056.5	2353.4	3990.4	0
IR 91648-B-177-B	1351.48	2161.83	1696.57	4628.31	3007.14	3810.34
IR 91648-B-179-B	246.88	2086.8	1382.44	5055.46	4524.46	5046.46
IR 91648-B-180-B	533.036	2177.97	1335.87	3901.94	3164.76	3509.52
IR 91648-B-181-B	263.768	1271.46	647.455	2939.8	4125.98	3630.5
IR 91648-B-182-B	1321.02	2528.02	1849.6	3017.91	3309.76	3228.56
IR 91648-B-183-B	412.238	3039.49	1696.35	4580.34	5809.77	5095.81
IR 91648-B-184-B	429.945	2668.57	1128.26	3311.74	4301.45	3765.57
IR 91648-B-185-B	179.75	2241.73	928.09	6748.94	3888.64	5471.45
IR 91648-B-186-B	456.63	2106.16	1026.16	4977.99	4342.17	4810.81
IR 91648-B-187-B	53.2352	1235.37	710.382	3373.48	3384.3	3551.9	3.65611
IR 91648-B-188-B	0	3156.15	1289.19	4052.86	4689.75	4472.72	36.9656
IR 91648-B-189-B	604.05	1812.67	1067.07	5541.16	3087.63	4266.86
IR 91648-B-190-B	313.398	2980.25	1465.73	4781.61	3856.95	4396.72
IR 91648-B-191-B	1281.82	2010.29	1497.92	5013.4	3330.05	4110.86
IR 91648-B-192-B	663.747	2871.7	1254.71	4431.64	4735.41	4496.76
IR 91648-B-193-B	230.717	1565.04	829.77	3918.92	2180.79	3192.77
IR 91648-B-195-B	171.863	1543.6	1011.23	4381.13	1783.71	3093.52
IR 91648-B-196-B	690.923	2524.69	1406.74	3476.54	4069.04	3716.91
IR 91648-B-197-B	1084.04	2333.69	1763.8	5486.39	3809.18	4476.84
IR 91648-B-198-B	1391.29	2588.25	2051.2	6636.28	4725.26	5581.1	134.885
IR 91648-B-199-B	421.519	2291.67	1161.22	4231.84	4454.58	4193.83
IR 91648-B-200-B	878.549	2433.56	1703.19	4818.7	4703.11	4716.58
IR 91648-B-201-B	262.533	2735.91	1293.02	4011.56	2441.03	3245.03
IR 91648-B-203-B	407.075	1238.68	555.743	4022.1	2987.82	3537.29
IR 91648-B-204-B	184.387	962.97	693.646	4139.52	4245.02	4206.68
IR 91648-B-205-B	282.359	2776.23	1344.86	4175.81	2418.56	3198.35
IR 91648-B-206-B	1487.56	2253.53	1786.57	4462.13	5816.82	4988.76	587.487
IR 91648-B-207-B	1860.79	2835.82	2081.46	4588.62	4683.33	4550.76	2763.26
IR 91648-B-208-B	0	2367.73	949.957	4801.66	2352.13	3621.7	34.7725
IR 91648-B-209-B	78.6776	2074.23	1394.55	3939.91	3915.88	4072.16	120.079
IR 91648-B-210-B	1210.66	2100.47	1783.52	5316.25	3493.88	4485.44
IR 91648-B-211-B	523.641	2694.98	1555.59	4686.79	4143.42	4453.69
IR 91648-B-212-B	708.285	2251.12	1318.1	4707.28	3549.57	4170.53
IR 91648-B-214-B	156.246	2060.44	986.282	4760.12	3341.86	4117.79
IR 91648-B-215-B	1156.7	2568.45	1730.41	3182.15	4769.01	3729.74
IR 91648-B-216-B	1634.38	1599.82	1681.96	3980.39	3974.68	3939.17	1120.31
IR 91648-B-217-B	465.207	2966.57	1596.36	5146.61	4591.05	5027.06
IR 91648-B-219-B	417.489	1972.03	914.338	3758.44	4622.48	4080.39
IR 91648-B-221-B	1108.01	2680.97	1866.96	4001.97	4527.36	4186.16
IR 91648-B-222-B	241.066	1566.91	766.497	3780.41	3789.28	3813.72
IR 91648-B-223-B	176.332	2224.98	1006.91	3170.93	3835.02	3615.37
IR 91648-B-224-B	563.392	1812.13	1189.94	5730.5	4109.55	4743.59
IR 91648-B-225-B	0	1142.61	582.782	3970.51	4095.08	4039.03	233.701
IR 91648-B-226-B	150.895	1576.27	1184.12	3338.22	2886.36	3327.89	430.518
IR 91648-B-227-B	496.928	3149	1806.23	4466.02	3567.61	4131.13
IR 91648-B-228-B	349.393	2251.75	1146.97	4524.25	3750.64	4145.67
IR 91648-B-229-B	910.816	2393.93	1698.26	5232.28	4501.99	4707
IR 91648-B-230-B	211.951	2121.79	1452.9	4265.41	3580.27	4061.05
IR 91648-B-231-B	543.564	1259.46	743.845	2017.26	1952.41	2122.85
IR 91648-B-232-B	358.078	1676.1	982.416	2919.92	2459.97	2687.51
IR 91648-B-233-B	231.074	2501.93	1260.65	5091.52	4345.11	4818.26
IR 91648-B-234-B	256.246	2359.69	1137.14	4221.7	2921.17	3762.2
IR 91648-B-235-B	0	2947.62	1518.63	4413.1	3984.78	4259.45	105.054
IR 91648-B-236-B	846.047	1963.52	1422.91	4085.3	3311.72	3679.9
IR 91648-B-237-B	80.9229	952.55	846.423	2020.34	3197.89	2669.13	553.283
IR 91648-B-238-B	573.424	1832.08	1092.58	5750.6	3426.71	4735.55
IR 91648-B-239-B	1461.97	2521.84	1843.55	5251.26	3451.28	4383.92	122.424
IR 91648-B-240-B	1774.56	2640.12	2230.07	3804.54	5190.15	4299.57	1173.22
IR 91648-B-241-B	480.388	2033.02	1154.8	3365.56	4159.07	3849.39
IR 91648-B-242-B	211.843	587.02	448.969	4527.19	3016.37	3651.91
IR 91648-B-243-B	406.193	1844.24	847.201	4710.99	2153.39	3568.25
IR 91648-B-244-B	401.555	1990.17	970.17	4573.81	3118.15	3894.98
IR 91648-B-245-B	1600.2	2150.63	1758.94	4695.94	4252.41	4278.77	327.211
IR 91648-B-246-B	62.0953	1161.79	655.684	4091.42	3182.28	3810.24	608.145
IR 91648-B-248-B	356.191	1805.86	981.685	5506.3	5423.33	5555.86
IR 91648-B-250-B	1323.85	1627.28	1539.34	3160.43	2137.93	2630.95
IR 91648-B-251-B	341.818	1940.83	888.556	7318.66	4348.9	5915.22
IR 91648-B-252-B	961.229	3225.76	2180.09	3033.53	3546.24	3237.65
IR 91648-B-253-B	341.679	1482.63	860.315	4403.28	2616.77	3570.72
IR 91648-B-254-B	931.439	1459.72	1161.7	6566.99	5112.11	5869.36
IR 91648-B-255-B	354.214	1671.8	610.443	3177.72	3320.73	3480.84
IR 91648-B-256-B	132.212	1572.38	728.542	4858.39	2665.74	4015.03
IR 91648-B-257-B	466.449	1830.97	983.453	4016.96	3163.1	3637.92
IR 91648-B-259-B	207.409	1391.37	539.551	4531.31	3355.9	3996.61
IR 91648-B-261-B	716.089	1830.65	1111.2	2955.82		.
IR 91648-B-262-B	561.698	1633.82	1046.28	4009.05	2732.4	3538.5
IR 91648-B-263-B	282.761	2095.67	761.73	6356.81	4057.04	5273.52
IR 91648-B-264-B	300.198	1466.51	507.575	3217.89	3750.54	3577.45
IR 91648-B-265-B	1534.51	2310.32	1774.13	2408.81	4202.69	3118.5	1102.19
IR 91648-B-266-B	435.431	2481.35	1328.71	5754.65	4627.62	5280.55
IR 91648-B-267-B	1666.15	1807.82	1637	3934.52	3812.79	3810.91	383.229
IR 91648-B-268-B	1153.42	1895.08	1484.3	5486.03	3105.86	4179.25
IR 91648-B-269-B	1050.48	2173.34	1650	4002.56	4888.94	4458.64
IR 91648-B-270-B	1323.32	1818.47	1603.69	4472.21	3820.36	4222.2	380.624
IR 91648-B-271-B	883.149	1989.92	987.161	5231.08	3323.83	4217.55
IR 91648-B-272-B	497.089	2170.53	1482.71	5247.28	4015.28	4575.14
IR 91648-B-273-B	0	2151.75	1087.1	4697.78	5130.85	5007.25	321.964
IR 91648-B-274-B	427.907	2208.32	1374.05	5156.3	4460.49	4786.86
IR 91648-B-275-B	191.582	1159.53	330.173	4013.56	2673.56	3621.59
IR 91648-B-276-B	994.468	2523.72	1628.04	5469.39	4849.3	5196.02
IR 91648-B-277-B	1688.31	3234.18	2520.35	4146.03	2609.01	3420.69	491.186
IR 91648-B-279-B	505.131	2728.54	1157.79	5104.17	4274.99	4641.76
IR 91648-B-282-B	144.015	1136.99	1037.09	4545.84	1997.56	3502.39	0
IR 91648-B-283-B	240.847	2556.29	1210.3	6303.62	5313.71	5804.2
IR 91648-B-284-B	173.904	1588.09	851.045	5615.44	3869.14	4820.57
IR 91648-B-285-B	1395.46	2473.63	1929.05	7216.94	5760.67	6451.72	388.911
IR 91648-B-286-B	412.223	2858.05	1059	5523.73	4260.19	4968.81
IR 91648-B-287-B	1154.99	2416.13	1628.08	4307.07	3598.41	3942.26
IR 91648-B-288-B	1049.07	1864.52	1412.04	3232.56	2527.55	2947.14
IR 91648-B-289-B	0	1638.46	427.376	3981.97	3389.6	3676.9	318.013
IR 91648-B-290-B	1479.15	1964.63	1643.88	4974.4	2899.91	3776.67	954.584
IR 91648-B-291-B	809.03	2769.77	1515.68	5490.05	5553.75	5578.7
IR 91648-B-292-B	107.804	2017.02	977.564	3307.84	3190.87	3451.75
IR 91648-B-293-B	182.905	2180.87	1488.14	4400.02	2832.11	3781.4
IR 91648-B-294-B	463.772	1806.48	891.458	3509.82	4950.08	4345.61
IR 91648-B-295-B	1459.87	2770.84	2044.53	4925.7	4516.78	4717.42	1881.67
IR 91648-B-296-B	99.4908	1763.53	740.06	5061.19	4122.45	4628.12
IR 91648-B-297-B	580.311	2114.6	1225.42	3640	3218.13	3335.33
IR 91648-B-298-B	1806.24	2281.04	1839.95	3143.53	3799.85	3389.56	943.182
IR 91648-B-299-B	232.166	2548.21	1510.41	3832.19	3488.84	3620.81
IR 91648-B-300-B	37.6433	2587.74	1181.65	4619.63	3452.75	4177.06
IR 91648-B-301-B	557.75	2131.19	1208.31	4138.97	3296.28	3759.22
IR 91648-B-302-B	368.854	2444.34	1137.38	5299.34	4891.75	5096.72
IR 91648-B-303-B	227.13	1645.4	835.018	2456.9	3349.89	2898.61
IR 91648-B-304-B	0	2696.19	1221.17	3904.34	3739.28	3802.32	385.919
IR 91648-B-305-B	305.689	2225.52	1158.44	5186.34	4413.32	4909.99
IR 91648-B-306-B	549.428	1740.75	1119.71	4361.54	3217.66	3759.22
IR 91648-B-307-B	214.868	2826.36	1406.54	4504.74	3598.28	4139.24
IR 91648-B-308-B	0	2250.72	1093.14	4335.73	3738.98	4282.03	140.868
IR 91648-B-309-B	870.349	1877.5	1374.29	4843.41	3782.94	4170.94
IR 91648-B-311-B	988.67	3967.09	2314.87	4407.93	4009.74	4144.54
IR 91648-B-315-B	347.548	1510.94	800.815	5032.06	4396.71	4652.92
IR 91648-B-316-B	851.69	2030.08	1209.28	3604.66	2613.37	3134.91
IR 91648-B-317-B	167.739	939.74	808.491	3513.86	2681.1	3419.16
IR 91648-B-318-B	155.989	2139.52	1388.96	3724.25	3214.87	3646.42
IR 91648-B-319-B	784.774	3102.29	1896.07	4980.83	3888.46	4434.53
IR 91648-B-320-B	0	2340.3	1023.06	4404.2	3642.73	4010.37	210.886
IR 91648-B-322-B	641.281	1286.37	621.55	5671.12	2704.13	4238.52
IR 91648-B-323-B	146.179	2401.08	1132.84	4661.17	4400.74	4615.48
IR 91648-B-324-B	69.5559	1260.96	870.803	2316.16	2817.9	2790.43	0
IR 91648-B-325-B	1083.09	1279.35	910.835	2632.31	2640.08	2654.9
IR 91648-B-326-B	271.185	1251.24	686.127	4776.07	4281.48	4597.91
IR 91648-B-327-B	652.046	2710.08	1833.6	5113.14	3735.46	4518.9
IR 91648-B-329-B	116.937	2036.12	1628.18	4040.11	2805.4	3812.78	328.057
IR 91648-B-330-B	1355.58	2408.32	1893.31	4585.15	3838.62	4120.03	974.435
IR 91648-B-331-B	141.286	2306.57	917.216	5152.4	4327.29	4917.27
IR 91648-B-334-B	611.314	1273.48	777.959	5150.31	2983.25	4177.27
IR 91648-B-335-B	192.921	1838.72	966.624	5516.84	4661.59	5010.04
IR 91648-B-336-B	258.692	2432.46	1112.77	3376.89	4274.33	3921.9
IR 91648-B-337-B	762.32	2604.33	1442.28	6046.42	4985.43	5668.38
IR 91648-B-338-B	1257.12	2183.97	1682.37	3781.75	4532.84	4135.12
IR 91648-B-339-B	56.0035	2194.67	1478.69	6178.86	4727.03	5386.19	91.1074
IR 91648-B-340-B	449.913	1335.11	903.367	5008.96	2579.46	4040.8
IR 91648-B-341-B	682.875	2148.74	1278.27	5372.04	3828.82	4629.21
IR 91648-B-342-B	215.097	1696.62	986.172	4745.69	3776.75	4320.71
IR 91648-B-343-B	2282.86	3728.57	2912.72	4670.65	5048.65	4695.45	138.626
IR 91648-B-344-B	685.396	2318.3	1478.27	4239.05	3292.52	3728.26
IR 91648-B-345-B	1066.79	2282.38	1711.12	5703.52	3425.83	4490.16
IR 91648-B-346-B	738.568	2398.57	1552.76	3407.95	2792.81	3013.08
IR 91648-B-347-B	725.842	3098.04	1900.8	5242.43	4839.44	5075.36
IR 91648-B-348-B	139.234	3508.13	1671.46	4820.31	3631.74	4230.1
IR 91648-B-349-B	341.205	2777.03	1343.08	5594.63	4801.09	5288.22
IR 91648-B-350-B	1287.86	2329.66	1727.92	3971.97	4063.06	4105.82
IR 91648-B-351-B	486.161	2107.54	1344.03	4514.86	3794.82	4122.97
IR 91648-B-352-B	204.465	2125.63	1278.27	2715.62	3145.25	3092.18
IR 91648-B-353-B	154.289	856.31	541.104	1234.49	2500.58	1946.66	136.021
IR 91648-B-354-B	962.15	1574.06	1022.44	3244.93	4108	3622.8
IR 91648-B-356-B	471.693	2676.73	1776.23	2139.58	2603.84	2338.13
IR 91648-B-357-B	0	2814.68	1162.74	4563.4	5164.08	5101.01	315.411
IR 91648-B-358-B	202.385	2840.27	1500.53	5378.27	4612.58	4927.86
IR 91648-B-359-B	969.964	2775.58	1892.83	4129.04	4069.65	4097.57
IR 91648-B-360-B	1183.67	2287.98	1693.82	4430.3	4036.54	4198.63
IR 91648-B-361-B	438.878	2313.9	1374.12	3461.19	4867.14	4204.3
IR 91648-B-362-B	107.482	2558.29	1323.06	3667.84	4165.17	3916.64
IR 91648-B-363-B	993.703	1444.45	1118.51	3527.26	2760.74	3007.13
IR 91648-B-364-B	1187.85	1895	1381.46	3966.22	3316.71	3580.81
IR 91648-B-365-B	664.95	935.72	767.919	2481.33	2847.09	2775.87
IR 91648-B-366-B	182.407	1887.35	965.124	3687.87	4362.57	3986.99
IR 91648-B-367-B	903.525	2799.28	1545.19	6131.43	4758.73	5482.28
IR 91648-B-368-B	165.919	1121.64	721.609	3947.91	2148.17	3254.2
IR 91648-B-369-B	131.811	2015.63	1149.92	2119.65	1575.13	2074.68	212.228
IR 91648-B-370-B	289.731	2174.67	1054.95	4421.07	4141.52	4441.25
IR 91648-B-372-B	162.043	919.74	744.216	1929.95	2942.44	2652.88
IR 91648-B-373-B	278.761	1810.89	919.224	4554.65	3119.9	3931.9
IR 91648-B-374-B	247.836	766.22	902.39	619.739	3587.9	2267.8
IR 91648-B-375-B	123.661	2225.53	1172.9	4067.15	3684.67	4189.55	158.477
IR 91648-B-377-B	981.858	2949.58	1895.37	5495.62	5636.54	5492.85
IR 91648-B-378-B	234.163	1028.53	874.629	806.917	2952.74	2204.93
IR 91648-B-379-B	64.8702	1280.27	643.545	1749.88	3938.47	3119.7	21.2885
IR 91648-B-380-B	79.1842	2139.09	867.423	2715.62	3823.04	3355.36
IR 91648-B-381-B	96.8551	1318.48	442.453	3667.96	3494.91	3730.58
IR 91648-B-383-B	1076.93	1121.29	1295.84	4725	4650.86	4819.37
IR 91648-B-384-B	100.991	1214.02	743.907	3550.66	2434.8	3261.21	0
IR 91648-B-386-B	162.999	869.58	843.026	809.833	1847.92	1587.12
